# Supplementary material for: Id4 promotes the elimination of the pro-activation factor Ascl1 to maintain quiescence of adult hippocampal stem cells
Source: eLife. 2019 Sep 25;8:e48561. doi: 10.7554/eLife.48561 (PMC6805120; doi:10.7554/eLife.48561)
Supplement: Figure 1—source data 1. [file elife-48561-fig1-data1.xlsx]

## Sheet: Sheet1
1B			1D
%GFP+	%Ascl1+		%GFP+/Ki67+	%GFP+/Ki67-
79	1.4		100	82
78	1.7		100	77.7778
90	2.6		100	91.6667
	2.01342
	1.2987
	2.85714
			1G
1E			#Ascl1 dots		Ascl1 intensity
Ki67- RGLs	Ki67+ RGLs		Ki67+ RGLs	Ki67- RGLs	Ki67+ RGLs	Ki67- RGLs
155.504	103.018		1	1	211.578	61.211
69.3666	93.663		3	10	177.757	43.4936
191.791	67.1474		3	4	137.901	49.809
48.8363	71.68		2	3	121.344	55.8841
59.5967	64.6546		3	8	117.624	55.1359
32.736	108.689		8	2	110.739	52.3832
27.798	82.1082		1	0	109.777	77.068
60.1536	79.2223		1	0	105.494	52.5205
56.2198	76.6946		8	2	94.2362	69.7642
67.3248	95.364		6	3	90.1861	106.036
36.4661	123.836		1	2	87.0902	72.5374
133.696	129.618		1	2	86.2734	68.7757
55.146	154.686		1	1	81.8801	89.2114
16.9804	78.6686		14	1	78.8047	56.2616
44.2399	120.126		4	0	74.5281	110.629
72.1434	120.735		1	6	69.572	45.5736
20.6474	78.3606		1	0	66.0642	101.492
22.8668	147.817		6	0	64.1764	53.7561
127.813	48.3799		3	2	57.7856	131.668
46.3712	82.27		11	0	57.1884	51.6624
23.0599	70.9473			2		246.162
65.3015	118.173			1		167.522
18.5037	77.4496			0		143.819
97.1647	134.637			7		136.172
71.0741	125.666			4		128.023
51.6997	147.83			3		127.426
69.548	100.551			1		119.992
85.2661	164.481			0		118.454
112.956	70.7706			0		115.31
103.909	79.8816			0		114.686
107.956	63.3093			2		105.892
95.489	119.566			17		105.844
88.2785				3		103.922
109.598				1		103.888
77.6011				0		102.913
104.165				1		98.6501
88.3694				9		98.2314
170.203				2		94.6893
50.7373				3		94.6481
88.6366				0		93.9891
117.25				8		90.6735
87.8654				0		90.3028
93.2576				4		89.9047
42.2574				5		89.2388
63.4093				0		88.9368
36.1056				3		85.4908
44.7371				2		83.8159
126.072				2		82.8411
66.8088				0		81.9487
102.1				0		81.784
108.414				1		80.6238
62.6615				3		80.4797
132.512				3		79.9511
67.2406				3		79.6765
27.0332				1		79.45
38.8752				0		79.1274
89.8354				2		77.5829
45.1438				0		76.9719
76.1825				3		76.9513
66.1113				4		74.7753
90.176				0		70.7595
110.753				0		70.581
35.8092				0		69.9701
220.205				7		68.5972
23.3253				1		67.7941
55.1371				3		67.5332
75.8086				1		66.8262
67.8937				3		64.9521
45.2249				5		62.6388
73.2678				11		59.8312
144.726				3		58.3553
118.818				7		57.3531
88.9641				1		54.5455
67.6477
220.829
141.008
102.648
113.063
44.5696
115.12
99.9752
51.7443
173.951
183.492
55.3124
158.211
201.884
143.073
106.02
92.6361
75.0902
51.5178
86.4131
101.077
37.7696
69.1177
55.1233
74.3442
69.4303
57.8903
90.5793
80.4511
145.566
176.403
166.338
110.179
92.9442
183.967
242.158
108.223
131.343
120.328
162.01
132.518
150.479
203.31
164.167
97.3192
64.0049
