# Supplementary material for: Id4 promotes the elimination of the pro-activation factor Ascl1 to maintain quiescence of adult hippocampal stem cells
Source: eLife. 2019 Sep 25;8:e48561. doi: 10.7554/eLife.48561 (PMC6805120; doi:10.7554/eLife.48561)
Supplement: Figure 2—source data 1. [file elife-48561-fig2-data1.xlsx]

## Sheet: Sheet1
2A			2C		2E		2G
FGF2	FGF2+BMP4		FGF2	FGF2+BMP4	FGF2	FGF2+BMP4		DMSO all times			MG all times
1	1.23797		25.9615	25.8626	84.6223	51.2436	0	1	1	1	1	1	1
0.925728	0.726605		24.5829	28.5327	111.488	48.1028	5	1.39695	1.07862	1.05947	1.86899	1.40336	1.03366
1.24424	1.22157		27.0842	37.392	95.9139	52.538	10	1.47992	1.26636	0.855075	1.99585	1.87199	1.83965
0.84351	0.900246		308.211	44.5063	131.283	52.0145	30	1.26194	1.14327	0.847822	2.34346	2.73794	4.23737
			41.7374	20.5924	99.9786	47.8597	60	1.33489	0.836977	0.912013	2.45649	2.95766	4.52719
2F			22.2735	50.6666	91.8392	59.333	120	1.24931	1.21384	1.04422	1.95149	1.15714	4.06381
FGF2	FGF2+BMP4		42.7844	27.4041	74.8352	59.333
0.727665	0.0882562		49.8405	19.3068	55.9576	52.6281
1.09589	0.810289		32.6162	26.2698	55.0652	55.5143
0.979774	0.691651		37.9388	19.8478	114.128	50.3798
1.19667	0.312331		28.0498	28.9224	98.5698	59.3959
			26.3222	33.1107	165.971	87.8088
			200.566	43.3836	117.784	60.6602
			44.0235	60.7359	119.375	69.8337
			68.0421	32.4359	28.7333	84.2204
			34.0414	85.8946	76.8847	54.4101
			84.3066	26.5549	74.3747	72.5297
			46.9029	36.7638	36.5838	67.7728
			21.6627	24.4316	279.085	50.8346
			128.65	243.49	62.9343	42.5922
			40.1842	18.4226	130.305	57.4251
			31.0456	30.7082	137.774	97.0581
			21.5638	28.8759	83.0476	74.6007
			35.0827	49.2763	68.0946	77.0163
			29.3063	32.2323	57.2377	52.4507
			22.6691	100.059	57.3564	54.2442
			47.6999	396.933	30.1349	94.0174
			31.2958	24.6934	38.3501	74.7137
			30.301	30.144	67.9186	67.5454
			42.0573	32.6628	130.307	61.5141
			527.939	26.1651	30.6383	62.644
			32.8955	32.4824	91.5303	59.6262
			41.5978	65.6397	37.7008	50.3397
			417.007	201.235	154.183	74.9883
			25.9906	32.5232	149.057	63.9526
			39.1721	31.6448	144.712	57.0232
			37.8632	31.0689	91.9536	77.6542
			336.406	24.9435	41.9829	67.6841
			29.7542	36.4904	142.176	84.5179
			32.5348	34.6929	72.1993	69.0671
			474.776	34.7336	81.7246	81.7532
			396.857	33.0409	199.262	74.9053
			22.9541	82.2706	85.7636	67.6111
			30.7664	30.5221	187.727	54.6547
			35.4259	42.2318	185.88	69.3703
			47.2461	31.1736	220.778	72.3523
			40.19	191.335	44.2655	74.5477
			29.6263	24.4142	123.298	67.7184
			781.091	34.1112	179.422	57.1176
			57.3736	32.75	98.6442	53.2374
			351.449	26.7934	59.9151	63.3862
			41.1266	35.4026	205.79	75.3816
			498.242	27.3111	48.858	82.3711
			30.5221	61.5445	56.8401	117.147
			418.339	26.7061	78.9185	68.3177
			33.7157	199.601	67.4595	68.4693
			26.9388	33.5644	133.619	60.2197
			30.4348	32.7675	122.157	54.6504
			35.5306	212.131	74.7494	105.988
			36.3333	42.6332	44.6031	52.6038
			23.9023	33.7738	92.5858	74.2145
			194.738	88.4251	184.376	78.9614
			509.801	28.6315	79.6193	64.2944
			32.3894	415.931	162.98	52.6967
			29.3761	35.6935	70.4029	76.2798
			17.2418	321.462	89.7882	58.319
			204.749	30.5221	100.645	72.2637
			27.0377	32.0927	103.839	26.8282
			359.273	40.0911	68.2991	57.3035
			34.8616	30.5395	50.8174	83.4109
			293.831	15.8282	40.8216	55.5272
			42.1795	30.5803	132.136	64.8293
			37.2641	291.213	95.2431	97.7832
			30.8653	24.2804	140.986	62.3951
			32.9885	46.7517	64.5805	49.5488
			29.8299	77.0585	224.354	42.8782
			18.8589	112.13	70.6232	43.7549
			375.107	29.7833	33.4187	61.0278
			27.6601	31.034	62.7441	50.6458
			67.0241	32.4417
			72.4863	32.4999
			35.8912	32.7093
			39.8817	81.9681
			36.7463	36.1181
			24.5014	32.116
			30.3359	31.1911
			30.4697	41.5221
			373.292	21.9885
			36.0134	26.7003
			107.976	30.906
			34.7046	32.814
			38.6602	40.6205
			29.6903	24.2804
			26.4269	561.102
			28.2244	23.7685
			47.1007	139.161
			38.5205	32.5755
			237.743	24.5654
			28.4803	74.8073
			1086.77	23.6056
			44.0177	191.032
			35.6411	33.6342
			25.3158	370.477
			76.8666	35.0768
			24.5305	55.2329
			44.7739	28.4338
			27.0377	21.7442
			22.3142	45.3672
			32.5348	26.0139
			923.551	18.3761
			34.3148	25.4671
			36.566	18.8298
			23.0065	17.8351
			33.2619
			35.5597
			30.9991
			37.1245
			29.7717
			22.4189
			37.6364
			30.2022
			37.3629
			24.7748
			21.907
			32.7617
			24.5131
			21.9478
			35.8563
			36.1123
			30.8188
			42.034
			17.5268
			27.1482
