# Supplementary material for: Id4 promotes the elimination of the pro-activation factor Ascl1 to maintain quiescence of adult hippocampal stem cells
Source: eLife. 2019 Sep 25;8:e48561. doi: 10.7554/eLife.48561 (PMC6805120; doi:10.7554/eLife.48561)
Supplement: Figure 3—source data 1. [file elife-48561-fig3-data1.xlsx]

## Sheet: Sheet1
3A							3F			3J		3K
FGF Id1	BMP4 Id1	FGF Id2	BMP4 Id2	FGF Id3	BMP4 Id3		Ascl1 mAb	ID4		GFAP+ RGLs		Ki67- RGLs	Ki67+ RGLs
1.27397	16.7354	0.880252	6.08699	0.895225	5.82771		6.201	13.075		92.7461		91.8919	80
0.389681	5.91973	1.11975	10.2252	0.889715	6.64482		9.122	15.797		85.8491		100	76.666
1.33635	18.5376			1.21506	7.92736		5.974	34.375		85.2459		100	50
							10.281	19.937		94.4444
FGF Id4	BMP4 Id4						7.11	21.915
1.56057	34.545						8.181	16.896
0.6857	23.8618						5.971	11.414
0.753727	23.9107						9.281	16.939
							8.805	18.526
3C			3E				7.186	22.482
FGF2	FGF2+BMP4		FGF20 Id4	BMP4 20ng Id4			8.21	25.444
0.147433	4.32719		90.4994	145.896			19.068	32.563
2.65618	4.68281		110.458	93.3067			6.516	32.327
0.405898	4.70695		80.141	197.308			7.752	18.629
0.790486	4.79138		115.754	97.3025			17.821	24.545
			97.4615	136.753			5.348	17.565
			93.9166	88.5289			8.456	16.269
			116.192	132.53			7.646	10.469
			64.851	133.784			9.047	23.175
			113.674	105.036			8.988	12.923
			91.0364	118.616			13.257	9.492
			76.6847	164.643			6.168	24.217
			143.498	102.067			7.27	14.287
			100.918	117.18			7.582	20.364
			91.3127	140.337			11.948	75.433
			35.4804	126.626			13.269	17.997
			80.5007	145.67			9.425	7.374
			75.9653	297.585			6.795	45.591
			55.7958	177.746			8.306	17.836
			159.291	287.117			3.886	21.538
			75.8819	311.084			9.782	12.472
			88.0727	129.47			9.208	45.071
			101.053	215.838			22.624	24.599
			86.6417	172.283			7.036	24.909
			71.8574	212.848			6.929	20.31
			62.3774	141.457			9.235	6.964
			87.2386	100.292			10.976	7.548
			42.836	318.687			9.83	19.316
			48.7347	130.484			10.319	30.447
			71.1249	110.57			5.791	17.783
			110.956	255.995			6.104	13.424
			76.7551	238.346			7.918	26.166
			93.7211	119.526			6.661	14.837
			46.308	120.446			6.347	22.125
			128.078	223.376			7.562	12.356
			132.421	201.961			11.603	27.824
			126.929	181.507			6.429	23.578
			168.271	125.701			15.388	21.946
			58.9185	207.406			7.566	8.557
			107.867	144.189			5.889	24.457
			89.3004	219.023			13.533	33.421
			104.129	254.053			5.355	10.541
			155.215	221.823			6.751	21.617
			84.6138	184.14			10.781	22.529
			118.843	210.093			8.533	23.419
			144.664	137.827			21.097	26.299
			183.285	146.897			17.334	19.249
			58.1782	124.765			12.642	26.062
			107.27	127.275			15.25	17.165
			156.664	154.488			8.054	11.22
			86.8841	97.5371			10.404	49.054
			82.0229	88.4585			9.398	24.396
			153.922	108.777			11.607	23.288
			84.9292	139.132			20.207	19.822
			66.527	148.803			10.602	33.425
			171.769	138.056			7.981	8.109
			86.4645	168.641			7.011	28.127
			97.6466	248.743			6.229	14.279
			176.122	179.753			5.31	16.113
			89.8791	149.566			10.366	12.225
			65.1455	121.431			6.78	27.864
			103.277	106.733			6.284	19.073
			140.43	206.783			9.662	23.584
			73.8357	72.8791			13.169	49.351
			132.053	253.888			9.492	22.007
			85.2029	118.165			6.37	29.965
			88.7322	132.892			19.571	14.961
			115.21	246.178			8.612	41.25
			93.8853	30.2568			6.587	17.684
			83.5347	137.297			6.152	6.814
			55.5169	147.523			7.1	19.683
			60.5345	118.517			5.743	22.611
			186.288	153.148			7.058	36.745
			77.2086	104.802			7.283	41.633
			162.253	116.667			6.469	19.405
			81.2305	150.393			7.519	22.468
			156.617	156.036			10.287	11.902
			102.419	56.2937			8.797	14.006
			64.5486	121.353			5.976	24.178
			94.2763	62.9925			11.061	11.972
							7.127	23.871
							14.464	25.386
							6.923	10.511
							8.32	16.28
							5.736	11.549
							7.121	14.172
							5.606	17.103
							7.981	20.427
							7.179	12.036
							13.772	8.591
							8.723	14.374
							7.145	21.409
							11.13	29.853
							7.177	26.159
							6.979	14.04
							3.811	15.831
							6.558	17.157
							8.177	24.271
							5.744	12.931
							8.083	10.177
							6.824	38.08
							5.8	21.876
							11.941	14.941
							28.861	8.541
							7.05	25.43
							11.846	24.468
							15.069	13.145
							10.143	21.996
							15.5	16.515
							9.941	45.316
							20.196	17.785
							7.67	30.051
							20.596	19.79
							15.336	18.699
							10.898	17.778
							10.633	29.31
							18.586	21.612
							6.187	25.47
							8.693	27.415
							11.243	15.915
							15.406	32.056
							7.928	20.307
							11.923	36.76
							12.022	11.027
							8.597	20.153
							13.117	32.309
							6.839	22.627
							16.234	20.153
							18.912	36.185
							6.059	18.305
							10.003	40.81
							9.195	33.152
							10.904	74.873
							23.632	26.347
							8.829	27.947
							15.543	18.908
							9.946	20.609
							21.68	28.329
							16.493	21.163
							11.826	16.296
							11.964	14.849
							10.416	54.411
							7.112	37.797
							11.257	31.484
							12.702	22.97
							11.025	27.592
							8.153	87.533
							14.811	45.143
							11.681	27.832
							10.189	43.064
							24.203	12.612
							9.423	47.541
							9.588	71.93
							9.836	10.069
							22.379	29.101
							8.086	50.968
							30.823	38.042
							23.39	24.915
							6.966	45.69
							14.199	28.643
							10.481	36.345
							7.772	50.711
							6.685	36.886
							10.802	26.399
							6.526	26.63
							9.307	29.248
							9.239	65.682
							14.266	27.824
							8.385	41.357
							15.593	63.35
							18.394	25.294
							38.688	53.396
							14.107	34.849
							14.19	17.081
							7.072	24.45
							9.532	34.241
							28.393	11.78
							22.239	44.962
							10.665	24.106
							16.381	20.381
							12.276	29.048
							12.435	28.353
							22.565	20.623
							9.805	38.376
							11.495	28.007
							10.96	29.142
							8.624	28.705
							15.515	16.824
							8.776	16.815
							28.434	44.153
							8.877	15.609
							16.329	36.419
							13.641	16.397
							15.125	35
							18.185	26.326
							16.649	30.867
							14.489	26.381
							7.997	18.997
							26.423	13.978
							9.238	25.774
							7.262	33.095
							19.88	14.04
							26.337	24.983
							18.743	28.818
							10.346	33.338
							8.135	37.847
							19.619	46.541
							18.067	19.606
							10.979	14.658
							11.96	21.68
							18.162	28.155
							37.549	16.764
							12.963	23.753
							15.981	20.177
							8.293	34.331
							14.588	19.513
							22.034	18.917
							7.584	51.442
							28.071	12.718
							9.248	38.566
							11.864	16.962
							6.939	25.499
							16.333	34.934
							17.756	17.29
							9.977	30.083
							10.508	22.592
							8.729	55.61
							11.664	18.225
							35.282	24.852
							17.576	7.992
							10.886	24.792
							11.642	13.122
							10.365	23.048
							7.871	35.581
							9.228	28.277
							15.812	21.58
							17.581	15.928
							7.855	20.17
							18.949	26.726
							39.698	19.147
							8.971	31.888
							31.432	11.814
							7.826	18.417
							9.564	11.192
							8.1	27.51
							8.95	19.388
							5.662	16.46
							8.477	17.769
							12.537	23.145
							20.627	21.136
							5.831	25.629
							12.374	21.482
							6.929	19.76
							8.444	21.433
							20.019	32.807
							40.613	19.702
							15.818	11.848
