# Supplementary material for: Id4 promotes the elimination of the pro-activation factor Ascl1 to maintain quiescence of adult hippocampal stem cells
Source: eLife. 2019 Sep 25;8:e48561. doi: 10.7554/eLife.48561 (PMC6805120; doi:10.7554/eLife.48561)
Supplement: Figure 4—source data 1. [file elife-48561-fig4-data1.xlsx]

## Sheet: Sheet1
4D			4E				4K			4L
Control	Id4+		Control	Id4+			Control	E47:GFP+		Control	E47:GFP+
52.2408	78.2123		1.03768	0.963731			82.4109	141.435		0.819444	0.526023
135.816	31.5318		1.33509	1.09192			58.3304	61.5896		1.34702	0.749176
46.0532	34.9513		1.00005	1.2407			45.3808	152.331		1	0.755702
109.984	49.9456						87.9244	84.6887
135.258	39.0298		4G				98.8944	92.845		4N Ki67
35.8895	38.5775		Control	Id4+			105.456	88.2661		Control	E47:GFP+
28.1569	31.1408		56.4033	24.3243			215.629	88.0182		35.7488	84
30.8039	45.0722		63.2184	30.137			59.0673	171.414		25.7991	63.5762
198.401	44.0745		46.6667	37.8378			250.713	226.777		10.6918	31.1111
106.989	42.038		36.9697	26.5152			89.0733	217.123
71.2131	38.6575						71.4174	83.8144		4N EdU
45.6698	53.2665		4I				234.317	487.183		Control	E47:GFP+
85.1501	42.5238		Control	Id4+			80.1734	89.2475		8.69565	14.4
95.7568	40.4985		22.0999	17.0507			101.239	66.7916		2.94118	10
100.5	41.1203		30.0771	14.7059			89.2475	505.231		5.36913	7.31707
48.9925	41.474		13.8983	7.82123			113.308	92.6842
52.6001	59.4243						103.46	89.6695
49.0558	66.2392						80.6992	400.736
71.4756	61.2914						85.4423	112.805
142.009	52.7937						136.99	206.458
33.6948	54.4727						85.8845	72.1242
176.696	32.3973						127.058	456.25
116.669	45.8615						72.2113	135.124
115.571	30.1952						112.477	59.9349
139.733	73.7913						71.0423	189.472
32.4532	41.4088						279.64	70.8446
56.1797	80.7365						182.592	63.2008
95.567	35.8411						112.805	164.239
41.6043	54.4076						65.3814	127.427
57.7862	58.4265						43.7361	99.4337
94.3495	42.0305						94.2016	135.201
81.7249	143.94						65.7499	102.046
118.199	48.0376						91.964	193.31
73.365	31.8985						87.6698	134.839
28.2071	46.822						42.2824	139.355
58.7262	63.6443						72.3922	74.9178
139.135	44.6459						246.807	126.78
66.8647	35.9453						108.856	52.8169
95.5092	44.8675						82.6119	85.8644
145.6	38.5496						58.4376	79.3627
199.099	105.816						68.7511	73.7253
219.198	54.9027						56.9705	102.505
230.542	44.3555						74.6565	89.224
55.3495	64.0668						106.056	105.647
292.471	34.9159						86.7051	121.719
132.46	30.83						65.3312	110.789
45.8112	54.2177						113.321	70.6537
99.7981	35.4111						66.4633	169.515
68.1323	94.8875						72.0505	117.93
104.497	54.0967						50.1741
229.14	43.1307						46.5464
92.1306	53.6797
199.485	37.2298
318.517	37.2298
31.9115	80.7011
80.4982	49.2364
52.8998	97.0636
57.4176	37.2298
45.2528	241.593
61.9931	37.2298
105.716	46.0756
74.1989	37.2298
34.257	37.2298
42.2148	65.9898
91.1515	54.5472
67.5553	56.861
73.3352	89.4222
92.207	48.9981
100.457	44.806
122.858	42.5983
53.4098	66.833
36.8407	47.6429
78.216	41.8202
160.468	54.3536
59.7724	37.2298
54.536	48.9739
49.281	94.1187
141.047	67.6167
31.7868	49.4076
192.02	53.7858
42.9557	43.7655
44.7502	61.4868
89.5227	69.3237
83.3146	64.6216
97.6388	51.1388
49.8097	52.023
236.208	30.7295
152.408	40.6866
74.6569	79.9584
41.5726	44.5715
267.913	33.5235
155.06	74.4595
276.61	32.2466
