# Supplementary material for: Id4 promotes the elimination of the pro-activation factor Ascl1 to maintain quiescence of adult hippocampal stem cells
Source: eLife. 2019 Sep 25;8:e48561. doi: 10.7554/eLife.48561 (PMC6805120; doi:10.7554/eLife.48561)
Supplement: Figure 5—source data 1. [file elife-48561-fig5-data1.xlsx]

## Sheet: stat_and_cpm_deg_genes_logFC_ab
Figure 5-source data 1. Significantly regulated genes and gene ontology analysis, and CPM values for Ascl1 target genes in Id4-overexpressing NSCs
CPM values for all significanltly regulated genes in Id4-overexpressing NSCs
Column1	logFC	logCPM	LR	PValue	FDR	BLO567A1_FGF_GFP_1	BLO567A2_FGF_GFP_2	BLO567A3_FGF_GFP_3	BLO567A10_FGF_ID4_1	BLO567A11_FGF_ID4_2	BLO567A12_FGF_ID4_3
2003-03-01	1.3217	1.62935	18.2574	1.92974e-05	0.000290688	28	43	52	96	112	99
2004-09-01	1.2563	6.12184	13.2094	0.000278554	0.00276434	546	1298	1078	1576	2548	2905
1110008P14Rik	1.22126	4.20542	18.5948	1.61664e-05	0.000249516	290	189	306	669	491	678
1190002F15Rik	-1.94111	1.46428	25.1533	5.29497e-07	1.16564e-05	73	111	116	21	12	47
1500015O10Rik	1.7054	5.10407	14.5527	0.000136294	0.0015352	242	426	479	435	1956	1374
1700020D05Rik	1.47504	0.479416	8.65726	0.0032576	0.0196427	5	26	20	20	44	82
1700025J12Rik	-2.77467	1.04846	59.4241	1.27102e-14	1.12315e-12	77	97	70	11	14	9
1700034H15Rik	1.18318	0.573937	6.67796	0.00976121	0.0454597	14	26	23	21	33	93
1700048O20Rik	-1.46285	-0.0949212	11.862	0.000572897	0.00498178	38	26	24	18	3	9
1700086L19Rik	-3.19685	0.81181	51.9304	5.75023e-13	3.7002e-11	70	105	38	8	7	7
1810011O10Rik	-1.79478	3.00304	25.8597	3.67155e-07	8.39174e-06	206	284	384	47	93	116
2010111I01Rik	1.05613	1.80556	7.11746	0.00763368	0.0376386	34	73	53	51	148	136
2210039B01Rik	1.29425	1.36806	6.66177	0.00985032	0.0457615	15	54	36	37	61	168
2410016O06Rik	-1.16419	3.43895	17.2879	3.21228e-05	0.000450365	390	361	307	175	178	116
2610035F20Rik	1.15024	1.53587	9.76267	0.00178091	0.0121516	44	33	49	54	78	154
2610318N02Rik	-1.56146	0.765633	17.745	2.52583e-05	0.000367682	40	59	72	24	10	24
2700029M09Rik	-1.03078	5.20629	17.9933	2.21678e-05	0.000328797	1232	1179	1108	620	528	575
2700094K13Rik	-1.78488	5.12105	39.2294	3.76833e-10	1.47305e-08	1419	1095	1315	459	265	387
2700099C18Rik	-1.42663	3.05886	8.33977	0.00387865	0.0223767	200	374	282	53	44	230
2810025M15Rik	-1.35129	4.64718	28.4565	9.58278e-08	2.4947e-06	767	891	894	366	290	345
2810049E08Rik	1.21741	0.803592	9.73476	0.00180815	0.0122841	25	27	20	38	37	99
2810408I11Rik	-1.21688	2.65293	18.4557	1.73902e-05	0.000266437	171	209	236	72	88	108
2810417H13Rik	-2.68063	5.78817	85.64	2.1586e-20	7.9665e-18	1794	2631	2363	338	282	446
2810468N07Rik	-1.0873	2.58336	6.72269	0.00951937	0.0445373	320	134	116	133	51	82
3110039I08Rik	1.33415	5.78163	10.2396	0.00137459	0.00991853	513	1089	621	765	2111	2789
3110057O12Rik	1.38185	2.87618	21.2042	4.12849e-06	7.46459e-05	112	89	85	329	189	228
3110082I17Rik	-1.63181	3.11564	37.9074	7.41832e-10	2.77039e-08	306	330	286	97	108	92
4430402I18Rik	1.34574	1.63334	17.0975	3.55094e-05	0.000489639	48	40	34	75	93	148
4831440E17Rik	1.07736	1.88808	7.53456	0.00605264	0.0316452	64	49	54	83	63	215
4921531C22Rik	1.04653	1.47692	11.1446	0.00084278	0.00677416	44	33	49	109	73	76
4930402H24Rik	1.85278	7.03691	56.07	6.99366e-14	5.351e-12	1318	1228	1505	4523	5157	4989
4930427A07Rik	-1.19185	3.79246	10.9622	0.000929887	0.00729264	317	439	605	132	151	323
4930473A02Rik	1.17529	0.875111	10.9804	0.000920815	0.00724413	17	31	30	43	51	85
4930480K15Rik	1.79537	1.42905	8.35476	0.00384678	0.0222337	7	58	21	38	65	202
4930481A15Rik	1.36406	1.1165	17.5015	2.87084e-05	0.000409356	30	23	31	84	52	79
4930506C21Rik	1.79274	0.680914	18.397	1.79342e-05	0.000273769	15	27	7	36	52	87
4930511M06Rik	1.2677	3.4096	6.47018	0.01097	0.0497834	78	216	150	149	221	721
4930558J18Rik	-1.90585	1.45117	17.3305	3.1411e-05	0.00044286	84	95	117	23	6	53
4930579G24Rik	-1.47769	3.45273	28.5222	9.26293e-08	2.42654e-06	334	396	406	102	151	159
4932441J04Rik	1.04545	0.36401	7.80349	0.00521453	0.0280881	14	23	20	27	34	59
4933402D24Rik	-1.22418	0.264758	10.807	0.00101116	0.00780402	42	39	30	21	17	7
4933404O12Rik	-1.39138	3.79673	23.7526	1.09548e-06	2.27207e-05	492	437	494	223	123	196
4933432K03Rik	-2.66194	1.90723	69.0868	9.42247e-17	1.24456e-14	149	173	126	21	28	22
5031426D15Rik	1.96973	1.73237	9.72788	0.00181494	0.0123169	13	50	34	36	58	297
5033403F01Rik	1.48967	-0.106355	13.6082	0.000225195	0.00231999	9	16	6	25	26	42
5730405O15Rik	1.20064	0.224295	9.84246	0.00170529	0.0117314	15	14	18	25	30	58
5730508B09Rik	1.36814	2.21864	14.0978	0.000173543	0.00187241	72	64	46	146	235	86
5730559C18Rik	-1.20464	2.51971	10.1854	0.00141559	0.010127	180	261	119	48	124	71
5930430L01Rik	1.27349	2.48705	13.49	0.000239833	0.00244271	51	80	101	122	174	271
6330403K07Rik	1.19419	2.48173	13.0674	0.000300483	0.00293879	62	85	92	244	111	190
6330549D23Rik	2.26477	2.54728	13.9183	0.000190927	0.00203894	33	62	50	57	110	546
6430550D23Rik	1.32605	0.71713	12.8532	0.000336904	0.00321481	17	23	24	38	42	86
6430571L13Rik	1.72651	0.00289373	19.8614	8.3266e-06	0.000138204	14	9	7	38	29	34
6530403H02Rik	1.12711	2.21877	7.16321	0.00744141	0.0369655	43	95	69	72	123	265
9030025P20Rik	1.08305	3.90708	7.22993	0.00716981	0.0359149	210	253	221	282	274	918
9330179D12Rik	1.0814	0.669546	10.5959	0.00113341	0.00854175	24	27	18	47	57	43
9530077C05Rik	-1.05044	2.67784	9.2894	0.00230484	0.0150161	141	229	235	88	59	150
A230057D06Rik	2.18559	2.92492	11.4427	0.000717749	0.00598478	15	106	74	102	158	651
A2m	2.18519	6.71265	40.2955	2.18312e-10	8.8941e-09	525	952	1210	4014	2995	5299
A330023F24Rik	1.78474	1.40977	16.4701	4.94246e-05	0.000643923	20	37	27	44	75	178
A330076H08Rik	2.41193	3.57633	13.6345	0.000222065	0.00228963	34	110	125	160	167	1145
A430105I19Rik	1.42715	5.1328	14.3698	0.000150194	0.00166114	341	455	556	577	1189	1917
A830011K09Rik	-1.49166	0.208077	15.1056	0.000101662	0.00119892	33	49	30	11	10	19
A930012L18Rik	1.89258	1.54908	14.2798	0.000157543	0.00172953	21	33	35	44	63	230
A930013F10Rik	1.39311	2.84965	9.05669	0.00261735	0.016537	70	126	86	106	157	495
A930019D19Rik	2.38532	0.538593	16.735	4.29809e-05	0.000570111	4	14	14	26	24	128
A930024E05Rik	-1.15674	4.19473	15.8078	7.01132e-05	0.000868491	542	758	489	200	268	342
Abca1	1.53122	7.28846	18.2104	1.97797e-05	0.000296885	886	2600	2226	4751	6061	5763
Abca5	1.20036	4.22119	17.3468	3.11422e-05	0.000439563	215	307	280	761	606	469
Abca7	1.69016	4.51068	30.0049	4.30963e-08	1.20172e-06	214	260	292	571	736	1191
Abca8b	1.02357	3.53048	8.3447	0.00386814	0.0223263	88	245	208	286	362	457
Abca9	1.49147	5.27765	12.6834	0.000368922	0.00347279	221	489	736	728	1671	1701
Ablim2	1.26194	0.779819	11.968	0.000541222	0.00475912	34	18	15	58	38	71
Acad10	1.13216	3.43794	19.6129	9.48256e-06	0.000154529	158	155	167	374	306	375
Acad11	1.15845	5.66634	19.3021	1.11585e-05	0.000178821	685	659	889	1761	1344	1899
Acadvl	1.02038	7.34224	14.4633	0.000142913	0.00159403	2632	2358	2635	6218	5311	3899
Acbd4	1.02789	2.72508	8.07646	0.0044844	0.025087	77	121	109	102	239	295
Ackr3	-2.32082	2.35609	26.222	3.04333e-07	7.05872e-06	348	156	89	45	48	24
Ackr4	3.71145	2.85229	32.2598	1.34874e-08	4.05851e-07	7	22	45	78	327	571
Aco2	1.09863	9.71914	17.0912	3.56276e-05	0.00049073	12807	11673	13710	34107	25187	22369
Acox1	1.37722	8.15432	28.4436	9.64664e-08	2.50613e-06	3160	3705	4401	10857	9575	8848
Acrbp	1.20092	1.84303	8.11909	0.00438016	0.0246247	50	51	52	62	70	230
Acss1	1.37419	4.04065	12.2432	0.000466954	0.00419724	251	264	134	450	909	317
Acy3	1.32132	2.56993	17.5734	2.76427e-05	0.000396634	52	85	102	153	201	249
Ada	-2.13746	0.617888	30.1809	3.93561e-08	1.10975e-06	41	80	46	11	16	10
Adam12	-1.2466	8.93459	24.6414	6.90533e-07	1.48624e-05	13494	18692	16792	7275	6558	6845
Adam22	1.12323	6.28502	15.2041	9.64938e-05	0.00114443	833	1251	1403	2511	1992	3139
Adamts1	2.53269	6.55604	14.1591	0.00016798	0.00182337	665	970	339	1339	9048	955
Adamts10	1.11591	4.85182	8.37188	0.00381071	0.0220761	366	529	401	459	753	1640
Adamts16	-4.28237	0.838843	82.3708	1.12809e-19	3.62955e-17	58	112	59	5	3	3
Adamts17	-1.36475	1.82206	15.8831	6.73791e-05	0.000839596	92	165	96	40	62	34
Adamts4	-1.25821	4.94958	24.8473	6.20549e-07	1.35185e-05	967	993	1131	394	494	406
Adamtsl1	1.18683	1.2534	11.8638	0.000572363	0.00498059	22	34	45	52	90	90
Adamtsl4	1.15857	2.34903	9.41474	0.00215248	0.0142454	41	102	79	93	212	196
Adcyap1r1	-1.36514	4.98491	23.1744	1.47955e-06	2.98478e-05	863	996	1377	385	353	526
Add2	-1.75699	4.251	33.9093	5.7743e-09	1.87224e-07	551	969	560	178	203	237
Adgrb1	-1.04096	5.11948	14.2584	0.00015935	0.00174631	1388	1106	828	611	501	501
Adhfe1	1.86324	4.05553	24.7293	6.59723e-07	1.42482e-05	143	137	229	741	299	821
Adm	-1.32944	5.75857	16.7834	4.18974e-05	0.000558098	2197	1857	1450	416	939	848
Adora2b	-1.57985	1.54875	8.9901	0.00271446	0.0170305	101	51	149	67	10	21
Adra1a	1.00432	0.678449	9.65281	0.00189063	0.0127272	24	25	23	45	49	52
Adra1d	2.14709	2.74717	45.2764	1.71096e-11	8.55343e-10	50	64	61	193	356	225
Aebp1	-1.15932	2.0963	11.8728	0.00056961	0.00496697	121	159	130	54	36	98
Afap1l2	1.58891	2.60354	16.5996	4.61611e-05	0.000607795	60	40	113	195	302	142
Agap2	-1.19293	7.19608	17.2202	3.32885e-05	0.000462459	5747	4145	4625	2048	1500	2842
Agl	1.05865	7.37919	14.5259	0.000138248	0.0015523	2629	2441	2614	7133	4461	4381
Agpat9	1.99559	1.0014	19.7498	8.82689e-06	0.000145164	15	26	14	39	132	50
Agrn	1.27821	8.77475	19.4839	1.01449e-05	0.000164407	4190	6600	7397	12080	14262	18041
Agt	2.27669	4.61246	78.9967	6.22146e-19	1.56134e-16	193	197	204	890	1056	940
Ahcy	-1.23755	4.81931	22.5701	2.02618e-06	3.96021e-05	798	1108	907	392	439	362
Ahnak	2.96296	4.61125	15.4722	8.37282e-05	0.00100924	30	248	117	205	2275	598
Ahr	1.7052	2.70139	11.7507	0.000608211	0.00524225	65	118	32	163	421	114
AI464131	2.04944	5.8606	36.436	1.57758e-09	5.63975e-08	366	523	717	2048	3015	1578
AI593442	-1.33557	2.43822	10.1925	0.00141013	0.0100995	250	130	161	94	92	24
Aifm2	1.31747	3.43347	24.757	6.50332e-07	1.40696e-05	163	116	159	360	342	393
Akap17b	1.00655	6.89605	10.4606	0.0012195	0.00903858	1511	2418	1701	2716	3246	5455
Akap8l	1.09236	5.48956	9.64333	0.00190041	0.0127794	717	658	665	943	970	2495
Aldh1a1	1.47884	2.30464	9.89239	0.00165964	0.0115375	34	45	105	198	67	252
Aldh1l2	1.92978	5.01728	39.2695	3.69163e-10	1.45212e-08	270	378	308	1643	857	1142
Aldh6a1	1.49947	5.74597	26.4255	2.73904e-07	6.38839e-06	564	648	780	2481	1427	1724
Aldoc	1.05689	9.75235	10.3989	0.00126092	0.00927979	12992	11978	14879	39746	15671	27525
Alms1	-1.09899	5.41175	18.9266	1.35848e-05	0.000213078	1194	1632	1295	662	604	661
Alpk1	1.71901	4.58472	19.2308	1.1583e-05	0.000184876	233	215	347	571	535	1551
Alx4	-1.15611	1.34903	13.3235	0.000262095	0.00262472	66	104	71	31	39	39
Alyref	-1.17599	5.92922	22.7746	1.82158e-06	3.62237e-05	2110	2026	1869	917	955	784
Amy1	2.3017	3.09746	12.8082	0.000345112	0.00327541	49	64	94	126	80	839
Angpt1	1.72273	4.89651	32.1463	1.42988e-08	4.28214e-07	320	216	448	1091	1176	982
Angptl4	1.46201	0.619	13.8697	0.000195935	0.00208003	22	21	12	40	80	33
Ankle1	-1.83844	3.44959	14.5251	0.000138307	0.0015523	297	488	419	54	52	240
Ankrd12	1.08772	6.52474	16.0351	6.21793e-05	0.00078804	1348	1395	1448	2391	2508	4079
Ankrd16	1.29691	4.80929	10.6698	0.001089	0.00827683	343	477	334	461	717	1701
Ankrd24	1.12903	3.65737	7.0579	0.00789165	0.0385309	206	179	178	232	211	811
Ankrd32	-1.03595	4.53016	14.7352	0.000123716	0.00141127	624	885	692	292	352	437
Ankrd34a	2.1348	0.880091	13.8051	0.00020278	0.00213285	3	37	7	40	101	68
Anks1b	1.15639	3.07455	14.9791	0.000108708	0.00126654	77	145	147	286	260	276
Anln	-1.98641	6.38226	44.5223	2.51479e-11	1.21836e-09	2280	3706	3478	586	906	910
Ano4	1.32715	0.497969	12.5775	0.000390427	0.00364244	15	13	25	55	28	53
Anxa2	1.06325	3.26087	7.12071	0.00761987	0.0376137	67	201	171	177	403	344
Anxa7	1.19641	4.41634	12.392	0.000431187	0.00394066	214	378	329	427	989	703
Aox1	1.96387	6.45168	19.2288	1.15953e-05	0.000184876	375	1037	1127	2042	2295	5711
Ap1s3	1.45682	4.6408	9.86116	0.00168805	0.011651	312	313	323	428	410	1816
Ap5z1	1.28951	4.53198	16.506	4.84952e-05	0.000632555	298	325	332	629	523	1207
Apba1	1.01957	2.91985	11.6451	0.00064371	0.0054687	127	98	127	319	188	205
Apc2	1.61627	5.14753	33.5149	7.07188e-09	2.25796e-07	346	350	542	1404	1141	1257
Aph1c	1.04964	1.62009	11.4821	0.000702684	0.00588604	41	49	49	73	89	132
Apitd1	-1.93096	2.36186	45.9664	1.203e-11	6.28967e-10	171	195	201	50	43	56
Apln	-1.93732	7.16443	41.4942	1.18218e-10	5.0976e-09	4953	7135	4095	1703	1098	1428
Aplp1	1.2112	5.7016	12.8636	0.000335037	0.0032043	691	499	1040	2059	1092	2034
Appl2	1.66365	7.43459	16.7445	4.2766e-05	0.000568462	2147	1394	2366	5045	2933	10979
Ar	1.31811	2.80211	9.13171	0.00251217	0.0160502	49	143	91	113	375	218
Arhgap11a	-1.92588	6.72192	44.2118	2.94699e-11	1.42226e-09	3003	4443	4431	880	891	1379
Arhgap19	-1.6148	5.10025	34.2495	4.84802e-09	1.59666e-07	985	1373	1313	485	356	354
Arhgap33	-1.05376	4.01813	9.66159	0.00188161	0.0126869	567	460	520	249	128	377
Arhgef19	1.24768	3.12623	8.73589	0.00312007	0.0190236	126	71	168	368	115	390
Arhgef39	-1.90486	2.99565	16.6422	4.51346e-05	0.00059553	233	310	341	38	38	168
Arid5b	1.08459	5.54118	11.3269	0.000763906	0.0062644	575	939	606	1282	2110	1099
Arl5c	1.52706	0.424057	10.892	0.000965791	0.00753185	15	12	20	26	24	92
Armcx4	-1.04233	6.21578	12.4755	0.00041232	0.00380146	2081	3115	1917	1071	1459	921
Arpc1b	1.26611	6.73026	21.0431	4.49066e-06	8.03834e-05	1204	1436	1794	2986	3169	4583
Art3	1.89546	0.389504	6.72601	0.00950168	0.0444711	2	10	26	7	89	49
Asf1b	-2.35523	3.50716	70.1405	5.52284e-17	7.87506e-15	372	440	528	79	92	92
Aspa	1.22728	1.42309	11.2636	0.000790405	0.00643608	49	31	31	122	48	89
Aspm	-2.57226	6.79995	56.0976	6.89616e-14	5.30877e-12	2841	5243	5470	768	515	1013
Astn2	2.51799	4.88435	90.6387	1.72456e-21	1.03047e-18	188	201	234	1149	1318	1109
Atad2	-2.2886	6.63362	59.4596	1.24831e-14	1.11091e-12	2976	4885	3854	760	629	1025
Atad5	-1.77396	5.45636	41.048	1.48537e-10	6.19216e-09	1286	2052	1486	427	440	552
Atf3	2.59189	2.21693	48.1421	3.96423e-12	2.21081e-10	24	33	37	113	168	294
Atf5	1.04073	5.87697	12.3767	0.00043473	0.00396151	1090	719	924	2490	1399	1730
Atp13a4	3.71434	3.94757	18.6014	1.61106e-05	0.000248961	18	22	116	410	75	1609
Atp1a2	1.40204	9.49428	17.4473	2.95378e-05	0.000418802	10109	7020	11053	35859	15251	23333
Atp1b1	1.63551	7.23555	30.5324	3.2834e-08	9.40641e-07	1929	1372	1921	6033	6356	3788
Atp1b2	1.40464	8.69912	17.7256	2.55166e-05	0.000370837	5751	3782	6683	20320	9568	13013
Atp5sl	1.03856	4.4588	14.3854	0.000148949	0.00165253	392	287	343	694	537	881
Atp8a2	1.09561	0.798863	9.61909	0.00192565	0.0128981	21	17	38	43	67	53
Atp9a	1.11008	7.17855	12.2911	0.000455131	0.00411158	1416	2556	2549	3392	6084	4648
Atxn1	1.85489	4.27699	40.0308	2.49995e-10	1.00543e-08	168	223	206	499	879	789
AU022754	-1.84088	0.239325	21.1875	4.16464e-06	7.51485e-05	55	32	33	8	9	18
Aunip	-2.74373	2.38716	76.8519	1.84271e-18	4.12899e-16	185	260	190	35	30	28
Aurka	-2.51882	4.99135	52.4929	4.31813e-13	2.85178e-11	1085	1269	1485	172	145	363
Aurkb	-2.7837	5.12682	62.7999	2.28813e-15	2.3534e-13	1146	1526	1654	169	133	335
Auts2	-2.03647	4.11006	60.667	6.75922e-15	6.37705e-13	668	690	604	139	157	187
Avil	1.37772	1.35543	15.6004	7.82384e-05	0.000954068	36	25	38	52	114	93
B230208H11Rik	-1.12375	0.688766	10.2894	0.001338	0.00970476	46	51	51	16	18	37
B2m	1.01947	7.26795	7.36107	0.00666511	0.0340113	1446	1717	4072	3547	5592	5618
B3galt2	-2.12883	3.44623	45.3153	1.67736e-11	8.419e-10	505	339	407	129	68	86
B430212C06Rik	1.15808	1.31324	8.52449	0.00350398	0.0207005	34	29	44	60	42	142
B4galnt4	-1.19199	3.21632	11.9395	0.000549554	0.00482561	188	401	322	83	152	168
Bard1	-2.20531	4.53762	52.8105	3.67326e-13	2.47807e-11	720	1031	951	188	138	265
BC030499	1.0622	1.5769	7.66073	0.00564356	0.0299304	27	61	48	83	54	148
BC030867	-2.91353	3.54847	71.2145	3.20432e-17	5.02597e-15	396	539	520	63	36	98
BC055324	-1.9508	4.11821	48.4712	3.35181e-12	1.89453e-10	616	724	611	142	141	227
Bcam	1.21276	2.7576	17.3141	3.16829e-05	0.000445691	81	97	110	220	273	171
Bco2	1.00158	1.39459	10.0578	0.00151706	0.0107306	40	38	43	77	58	111
Bdh1	1.61729	4.33972	12.9888	0.000313361	0.00304575	330	118	256	1244	389	519
Bdnf	1.15488	3.42371	16.9327	3.87289e-05	0.000527655	175	146	150	444	310	289
Bex1	-1.57716	1.52072	14.8399	0.000117033	0.00134727	88	140	68	21	58	19
Bex2	-2.0492	4.9258	33.6122	6.72683e-09	2.15327e-07	1487	1028	960	431	201	200
Bex4	-1.08682	3.79979	12.4516	0.000417629	0.00384476	484	435	420	262	238	125
Bhlhe41	1.56235	4.88246	20.1534	7.14723e-06	0.000121358	335	250	474	1339	599	1199
Birc5	-2.35135	5.0583	50.3062	1.31531e-12	7.82205e-11	1061	1480	1408	200	183	402
Blm	-2.12316	5.03358	61.389	4.68415e-15	4.70214e-13	1058	1438	1282	288	240	344
Blvrb	-1.05011	3.38437	14.554	0.000136198	0.0015352	369	284	341	196	133	148
Boc	1.6013	5.28701	19.2552	1.1436e-05	0.000183034	376	542	458	642	1893	1669
Bola1	-1.0429	2.90393	14.8225	0.000118117	0.00135851	267	232	209	123	122	96
Bora	-1.29503	3.97519	12.5402	0.000398294	0.00369933	401	630	549	145	140	371
Brca1	-2.6979	5.48524	82.1145	1.28427e-19	3.83691e-17	1405	2160	1944	281	218	356
Brca2	-1.65824	5.37244	34.9111	3.45107e-09	1.16409e-07	1074	1896	1496	477	447	494
Brinp2	1.11688	6.88177	9.08756	0.00257354	0.016364	1950	1277	2068	4668	1737	5145
Brip1	-1.73517	4.59208	34.7612	3.72731e-09	1.24059e-07	638	1021	968	214	241	341
Btla	1.35152	2.35645	11.4256	0.000724402	0.00602372	35	72	97	97	167	264
Bub1	-2.85349	5.58483	72.6982	1.51069e-17	2.52749e-15	1557	2197	2230	237	185	415
Bub1b	-2.7259	6.07297	85.7891	2.00182e-20	7.61177e-18	2446	2886	2976	436	290	538
C030034L19Rik	1.99839	3.57275	13.2085	0.000278681	0.00276434	55	155	129	231	177	979
C130071C03Rik	1.2077	1.05779	14.5216	0.000138559	0.00155374	31	34	21	69	59	73
C130074G19Rik	1.17265	0.675983	9.1211	0.00252678	0.016119	11	28	28	31	65	56
C1ra	1.25023	0.904177	13.0985	0.000295533	0.00290168	19	23	35	44	74	64
C230037L18Rik	1.43583	1.83682	14.2767	0.000157808	0.00173093	40	48	47	79	80	216
C330027C09Rik	-2.04202	5.88173	38.648	5.07564e-10	1.94768e-08	1711	2692	2334	424	402	829
C430049B03Rik	1.29588	1.85014	12.6009	0.000385563	0.00360779	44	60	43	62	174	126
C4b	3.17296	3.10485	30.5013	3.3365e-08	9.53676e-07	29	39	54	289	85	750
C530008M17Rik	-1.25049	6.58638	17.4968	2.87786e-05	0.000409891	3155	3358	3109	1921	1004	1108
Cacna1c	-1.61187	2.20089	18.6199	1.59545e-05	0.000246991	99	204	179	36	40	86
Cacna2d3	-1.47112	2.19142	21.9641	2.77792e-06	5.27342e-05	144	188	135	38	72	61
Cacnb1	1.25012	3.8091	11.0482	0.000887756	0.00704589	211	176	202	327	263	833
Cacnb4	1.69859	2.53056	14.6772	0.000127579	0.00144613	45	96	52	99	364	162
Cacng4	-2.66763	1.63202	62.9029	2.17157e-15	2.25197e-13	115	153	100	19	17	22
Cacng5	-2.90116	2.82125	77.1504	1.58425e-18	3.6144e-16	314	274	286	44	50	19
Cad	-1.21204	6.93743	19.5767	9.66385e-06	0.000156872	2956	4439	4776	1958	1680	1619
Cadm2	1.00589	5.44283	12.1851	0.000481719	0.00431421	453	776	825	1427	1461	1239
Cadps	-1.04642	5.00523	13.7363	0.000210352	0.00219958	936	865	1270	621	410	454
Calb1	-1.03614	0.559888	6.75382	0.00935473	0.043898	53	28	51	34	12	15
Calca	-5.25366	2.36369	99.9379	1.57252e-23	1.64433e-20	138	392	168	4	11	3
Calr3	1.2263	3.92854	17.2515	3.27446e-05	0.000457354	161	233	252	535	364	621
Camk1d	1.42098	4.59549	10.6339	0.00111033	0.00840316	169	300	465	355	1221	941
Camk1g	-1.42838	2.80004	19.1978	1.17847e-05	0.000187658	160	287	266	61	89	119
Camk2a	-3.30299	2.32345	87.3146	9.25609e-21	4.46713e-18	220	209	201	15	13	39
Camk2d	1.377	4.83968	15.793	7.06648e-05	0.000874108	273	483	374	600	1441	903
Camk2n1	1.328	4.20413	19.1046	1.23744e-05	0.000195559	267	188	289	744	416	715
Camkv	-2.11667	-0.210402	23.9196	1.00445e-06	2.09366e-05	28	33	28	6	2	13
Capn1	1.7158	1.54089	16.8234	4.10249e-05	0.000548425	17	44	34	64	170	77
Car2	1.0774	7.8907	10.8689	0.000977905	0.0076027	3795	2614	4449	10979	5421	6473
Car3	-2.75574	3.30079	40.0148	2.52047e-10	1.01044e-08	564	292	352	101	26	49
Car5b	1.5571	2.13475	15.612	7.77607e-05	0.000949643	33	52	72	77	167	227
Carns1	1.70805	2.16638	10.4726	0.00121156	0.00899563	36	71	42	38	288	165
Casc5	-3.0264	5.80765	84.316	4.21696e-20	1.46985e-17	1677	2842	2564	299	196	380
Casp1	2.60324	3.28912	16.032	6.228e-05	0.00078804	16	71	110	93	371	758
Casp12	1.47958	5.23362	29.0736	6.96789e-08	1.86925e-06	396	446	569	1207	1096	1658
Casp2	-1.12069	4.66301	21.3953	3.73689e-06	6.83536e-05	858	820	783	358	374	403
Casq1	1.06357	1.15572	7.25121	0.00708532	0.0356461	23	50	26	37	99	76
Catip	1.88368	0.714952	15.9636	6.45722e-05	0.000811062	13	11	24	32	37	117
Catsper2	1.00102	3.02498	7.17843	0.00737854	0.0367533	157	118	108	211	133	436
Cav1	2.57327	2.84545	12.8214	0.000342683	0.00325785	17	100	30	74	663	132
Cbln4	-5.13495	1.06245	109.99	9.85013e-26	2.47199e-22	83	67	123	2	2	4
Cbs	1.12302	5.46148	9.75158	0.00179169	0.012198	634	553	784	1898	661	1750
Cbx2	-1.64872	3.51986	38.0167	7.01415e-10	2.63514e-08	421	471	336	129	129	133
Ccbl1	1.16875	3.02855	11.6782	0.000632383	0.00539806	129	100	126	257	145	405
Ccdc162	1.73417	1.3894	16.2889	5.43808e-05	0.00069772	21	33	32	61	51	178
Ccdc18	-1.21559	2.90333	12.7522	0.0003556	0.00336506	171	288	276	85	72	165
Ccdc28a	1.4878	1.21132	17.3029	3.18701e-05	0.000447547	23	26	36	55	64	123
Ccdc34	-1.31721	4.60647	22.2203	2.43086e-06	4.64977e-05	771	870	823	346	228	421
Ccdc37	1.03658	2.61729	6.54464	0.0105201	0.0481773	116	69	99	165	87	341
Ccdc62	1.98935	3.13911	22.8508	1.75073e-06	3.48702e-05	58	103	92	192	216	609
Ccdc80	1.4316	4.77308	19.6701	9.2031e-06	0.000150561	335	280	436	557	1119	1180
Ccl7	2.00019	1.99664	23.3209	1.37099e-06	2.78369e-05	27	35	51	67	228	159
Ccna2	-2.99625	6.83109	104.447	1.61438e-24	2.53216e-21	4217	5023	5144	625	426	762
Ccnb1	-2.60811	6.63127	74.4709	6.15398e-18	1.17e-15	3268	4386	4450	642	470	888
Ccnb2	-2.22285	4.58459	50.4068	1.24957e-12	7.4665e-11	738	1019	1041	171	145	291
Ccne1	-1.90147	4.8677	45.6764	1.3949e-11	7.23273e-10	885	1095	1285	315	223	340
Ccne2	-2.34887	3.77726	59.7495	1.0773e-14	9.72519e-13	491	647	479	103	74	144
Ccnf	-2.45427	5.20418	58.7571	1.7839e-14	1.51091e-12	1174	1484	1763	202	218	397
Ccp110	-1.32437	5.3291	29.3864	5.92936e-08	1.61743e-06	1264	1461	1353	505	528	602
Ccsap	-1.23171	1.37186	16.5867	4.64748e-05	0.000611284	81	89	78	33	31	43
Cd180	1.64895	1.41657	22.2284	2.42064e-06	4.63728e-05	21	27	43	64	104	117
Cd200	1.9945	4.57065	26.606	2.49473e-07	5.87425e-06	310	167	198	901	1321	460
Cd248	1.70304	3.18917	35.5589	2.47454e-09	8.57751e-08	89	80	134	319	316	354
Cd274	1.33084	2.63828	13.6532	0.000219865	0.00227745	55	60	135	155	220	259
Cd38	1.99704	1.69769	19.9883	7.79191e-06	0.000130712	11	39	42	72	103	197
Cdc20	-2.65533	6.12831	86.0975	1.71276e-20	6.9328e-18	2384	2991	3201	441	350	580
Cdc25a	-1.30765	5.11702	26.5646	2.54873e-07	5.97785e-06	1067	1352	1089	458	424	541
Cdc25b	-1.23912	4.49921	15.9372	6.54782e-05	0.000818608	629	798	823	244	239	483
Cdc25c	-2.27712	3.5967	49.0273	2.52429e-12	1.44634e-10	387	516	511	90	61	145
Cdc42ep3	1.48667	2.72639	28.2094	1.08876e-07	2.78245e-06	94	70	81	198	213	283
Cdc45	-2.34873	4.47142	68.3414	1.37503e-16	1.76059e-14	743	950	931	141	153	227
Cdc6	-2.6418	4.61156	92.5077	6.70637e-22	4.20757e-19	835	1134	1017	177	148	153
Cdc7	-1.21479	4.98395	12.5484	0.00039655	0.00368586	916	1239	983	309	313	749
Cdca2	-2.53465	4.87041	57.0013	4.35527e-14	3.45886e-12	913	1299	1323	172	135	311
Cdca3	-2.28406	5.18684	46.6497	8.48787e-12	4.57552e-10	1108	1521	1658	253	191	446
Cdca4	-1.34326	4.23203	24.3269	8.12966e-07	1.71736e-05	578	729	600	188	285	283
Cdca5	-2.6414	4.05597	63.6119	1.51513e-15	1.6532e-13	548	683	794	90	74	166
Cdca7	-2.19455	5.65318	51.9314	5.74738e-13	3.7002e-11	2275	2023	1571	543	290	449
Cdca7l	-1.69793	4.46449	44.8191	2.16103e-11	1.05512e-09	828	736	827	266	219	252
Cdca8	-2.57809	5.28308	71.0334	3.5122e-17	5.44088e-15	1393	1636	1702	224	193	384
Cdh19	1.91695	3.72898	44.1541	3.0352e-11	1.44441e-09	116	165	112	596	424	464
Cdh24	-1.32492	2.57031	21.0884	4.38578e-06	7.87307e-05	192	225	177	78	59	102
Cdk1	-2.46413	6.51569	78.3861	8.47478e-19	2.08513e-16	3037	3974	3997	610	552	847
Cdk2	-1.01667	5.86151	12.7159	0.000362561	0.00342061	1643	1959	1926	734	723	1302
Cdk4	-1.22962	8.02575	22.6336	1.96022e-06	3.84326e-05	10017	8549	7446	4273	3556	3251
Cdkn2aipnl	-1.00451	5.30695	16.0556	6.15104e-05	0.000781207	1214	1293	1245	705	626	535
Cdkn2b	1.08934	3.54843	11.1791	0.000827245	0.00667971	145	199	185	222	524	387
Cdkn3	-2.23048	2.25934	42.5132	7.02068e-11	3.15755e-09	152	166	231	48	21	47
Cdon	-4.00547	4.85677	157.779	3.45799e-36	1.44636e-32	1207	1416	1246	80	104	53
Cdsn	3.03276	0.264246	36.5244	1.50766e-09	5.40519e-08	2	3	13	29	43	79
Cdt1	-2.28054	4.69449	75.9341	2.93285e-18	5.8415e-16	999	1005	1039	211	173	245
Cenpa	-2.25153	4.94712	52.7596	3.76981e-13	2.52961e-11	949	1443	1221	208	198	362
Cenpe	-2.44281	6.25448	46.5371	8.98987e-12	4.80021e-10	1977	3566	3615	467	380	857
Cenpf	-2.68545	7.15331	58.7458	1.79412e-14	1.51091e-12	3843	6709	6958	969	558	1214
Cenph	-2.25298	3.46281	43.7103	3.80763e-11	1.78944e-09	319	508	457	76	59	139
Cenpi	-2.28566	4.74947	59.8487	1.02435e-14	9.31419e-13	955	1174	1034	193	159	304
Cenpk	-2.13767	2.9606	42.0518	8.88862e-11	3.91349e-09	243	346	301	66	40	99
Cenpl	-1.62892	3.41567	25.862	3.66718e-07	8.39174e-06	272	476	389	93	104	175
Cenpm	-2.34952	3.50021	60.7479	6.48733e-15	6.1669e-13	386	451	495	68	73	125
Cenpn	-2.01421	4.109	38.8391	4.6021e-10	1.77684e-08	537	658	761	152	101	237
Cenpo	-1.04198	2.65906	14.7523	0.0001226	0.0013998	181	220	194	88	87	117
Cenpp	-2.00437	2.4155	43.5046	4.22956e-11	1.96565e-09	161	230	206	57	37	55
Cenpq	-2.15572	4.5202	66.4403	3.60645e-16	4.35132e-14	796	929	930	222	168	206
Cenpu	-2.19425	1.90715	43.2054	4.92833e-11	2.25696e-09	120	172	133	19	39	37
Cenpw	-1.9272	3.08294	50.9316	9.56392e-13	5.91173e-11	286	334	323	81	74	93
Cep128	-1.51626	3.34545	28.4254	9.73797e-08	2.51942e-06	307	381	372	113	95	166
Cep152	-1.07731	3.7059	7.00047	0.00814884	0.0394947	301	529	421	128	108	369
Cep55	-2.54919	4.25445	53.4628	2.63536e-13	1.81695e-11	595	861	849	101	88	212
Cep72	-1.0234	2.9424	11.2827	0.000782318	0.00638266	185	307	232	86	122	153
Cers3	-1.01308	0.329912	7.99634	0.00468719	0.0259783	40	31	41	21	21	10
Chac1	3.91006	2.90136	94.0611	3.05933e-22	2.39928e-19	27	26	13	304	199	503
Chaf1a	-2.2498	5.57606	70.6412	4.28483e-17	6.55683e-15	1638	2060	1898	349	346	489
Chaf1b	-2.6276	4.5727	76.2151	2.54386e-18	5.32005e-16	852	1038	1011	179	102	190
Chd3os	-1.13368	2.76562	17.9885	2.22249e-05	0.000328866	232	191	232	97	108	93
Chek1	-2.48795	4.57898	63.5189	1.58837e-15	1.71817e-13	953	1059	861	163	110	245
Chga	-1.65553	5.06992	10.2835	0.00134225	0.00972433	740	567	2306	465	153	538
Chka	1.00783	6.29503	6.86382	0.00879585	0.0420138	1153	955	1601	1790	1390	4383
Chl1	1.20296	9.73896	17.3806	3.05934e-05	0.000432304	10280	11674	14864	37041	22104	25611
Chrna4	-1.35902	3.87405	14.7861	0.000120418	0.00137992	677	428	387	293	149	133
Chst11	-1.34939	7.72931	27.1556	1.87717e-07	4.55603e-06	7176	6513	7995	3380	2662	2460
Chst3	-1.63015	2.1327	26.5716	2.53945e-07	5.96723e-06	130	162	170	64	50	31
Chtf18	-1.74955	3.70962	28.1456	1.12523e-07	2.86398e-06	379	497	546	124	89	216
Ciart	1.03871	2.65004	8.92727	0.00280944	0.0175737	89	100	102	153	122	331
Cisd3	1.03143	2.18983	9.20327	0.00241584	0.0155856	61	53	96	158	87	188
Cit	-2.10123	4.79698	29.4287	5.8012e-08	1.58938e-06	646	1177	1371	173	171	412
Cited2	1.31113	4.6296	19.3775	1.07263e-05	0.00017296	322	359	329	572	1157	783
Ckap2	-1.68483	7.35769	46.3802	9.7395e-12	5.17844e-10	5226	6017	6549	1839	1705	2008
Ckap2l	-2.4771	5.87222	61.172	5.23006e-15	5.1271e-13	2034	2432	2587	427	262	589
Cks1b	-1.62578	5.20394	32.7217	1.06343e-08	3.26257e-07	1110	1538	1303	338	552	393
Cks2	-2.27627	4.51693	65.2203	6.69747e-16	7.78147e-14	729	886	1072	157	175	227
Clasrp	1.36684	7.23087	9.47853	0.0020789	0.0138388	1958	2020	1996	2470	2758	10454
Clcf1	1.50325	5.1497	9.15115	0.00248562	0.0159374	292	553	472	337	1141	2320
Clec2d	1.0773	0.601706	9.75544	0.00178793	0.0121797	17	20	30	41	57	42
Clk1	1.03066	6.68001	8.83154	0.00296069	0.0182649	1455	2070	1270	2137	2489	5284
Clk4	1.12236	5.87401	9.93508	0.00162158	0.0113357	737	1090	799	1126	1491	3173
Clmn	-1.19143	3.25575	12.1591	0.000488499	0.00436277	437	228	271	165	158	83
Clrn1	1.57295	2.50336	7.73378	0.00541972	0.0290299	21	80	102	53	269	289
Clspn	-2.77663	5.65687	101.989	5.58296e-24	7.0055e-21	1797	2334	2120	296	252	369
Clybl	1.10395	4.1138	18.2371	1.95043e-05	0.000293101	242	276	262	642	545	485
Cml1	1.20504	2.13383	15.5658	7.96809e-05	0.000969226	73	43	69	173	122	132
Cmss1	-1.28746	3.03638	22.6973	1.89629e-06	3.7472e-05	275	267	277	134	101	98
Cnih2	-2.01174	3.99182	49.0766	2.46155e-12	1.41686e-10	528	603	670	117	132	203
Cnpy1	1.0414	1.80729	7.23681	0.00714239	0.0358226	50	52	58	92	52	193
Cnr1	-1.27683	4.53574	15.8144	6.9868e-05	0.000866308	835	486	1005	336	233	396
Cntln	-1.13145	4.98708	19.8008	8.59478e-06	0.000141904	940	1113	1038	545	421	443
Cntn1	1.09145	5.83362	6.78167	0.00920985	0.0434073	767	711	1109	3255	829	1407
Cntn6	-1.77856	0.363427	18.5451	1.65927e-05	0.000255781	37	53	42	22	4	9
Cntnap4	1.27885	2.04545	14.4637	0.000142889	0.00159403	38	58	73	160	154	90
Col11a2	1.81994	2.64042	8.75216	0.00309236	0.018919	57	33	107	68	102	543
Col12a1	2.17107	4.75892	15.639	7.66568e-05	0.000941611	88	365	246	456	2022	667
Col16a1	1.19338	6.15193	7.29369	0.00691973	0.035054	935	719	1423	2146	869	4113
Col18a1	-2.25653	1.14158	15.534	8.10331e-05	0.000982419	16	133	101	9	24	19
Col20a1	1.47462	2.67199	10.5552	0.00115859	0.00867423	75	51	113	80	213	384
Col23a1	1.04836	1.30831	10.645	0.0011037	0.008358	52	28	31	82	68	82
Col27a1	1.67378	4.36494	10.2342	0.00137861	0.00994184	221	217	263	327	282	1675
Col28a1	-2.57906	4.59175	10.4544	0.0012236	0.00906357	95	1428	1401	26	167	307
Col4a5	1.93429	6.96113	34.7964	3.66058e-09	1.22162e-07	725	1348	1601	4236	5742	4079
Col4a6	2.23882	2.70091	15.408	8.66193e-05	0.00104209	17	76	68	71	423	273
Col5a2	1.52656	6.76582	13.5653	0.000230411	0.00236209	772	1750	1465	1679	5681	4193
Col5a3	1.84347	5.25566	13.8879	0.000194048	0.00206524	249	429	507	608	785	2943
Col6a1	1.41762	2.482	7.02406	0.00804218	0.0390985	22	89	104	62	286	233
Col7a1	2.03738	3.68456	17.8585	2.37949e-05	0.000350033	98	130	130	159	374	970
Col9a1	2.53404	1.36246	19.0349	1.28351e-05	0.000202076	12	10	32	47	47	228
Copz2	1.72567	2.62643	17.2487	3.27929e-05	0.000457354	35	93	74	107	310	259
Cp	1.37451	8.00829	13.4936	0.000239373	0.00244001	1727	4389	4073	5492	11472	9593
Cpe	1.09698	8.10264	16.5339	4.77887e-05	0.00062529	3299	3708	5448	8581	9166	8964
Cpeb3	1.51983	4.35155	34.968	3.35169e-09	1.13361e-07	267	224	257	799	702	646
Cped1	-1.35582	1.2851	12.1967	0.000478743	0.00429091	48	92	100	24	50	19
Cpt1a	1.10007	8.36414	14.3224	0.000154022	0.0016983	5603	4687	4633	13480	11148	7237
Crb1	-1.86896	1.23504	22.1107	2.57367e-06	4.91543e-05	65	92	94	10	20	43
Crebl2	1.04797	2.23615	13.1897	0.000281494	0.00278783	60	82	73	116	163	171
Crebrf	1.84548	4.17472	42.1684	8.37442e-11	3.72932e-09	180	186	192	507	608	909
Crot	1.55765	7.9889	23.3692	1.33704e-06	2.7369e-05	2894	2395	3876	11660	5583	9799
Cryab	1.02265	5.93078	7.28008	0.00697236	0.0352353	722	1050	1089	1022	3228	1569
Csdc2	1.41864	4.42552	7.6593	0.00564805	0.0299416	117	352	362	216	914	1122
Csf2ra	1.58083	5.1337	11.0111	0.000905668	0.00714737	380	400	472	616	561	2642
Csmd3	1.30702	1.93905	14.3074	0.000155256	0.00170891	64	51	38	140	163	74
Csrnp1	1.0964	2.71219	12.3005	0.000452842	0.00409802	82	116	97	146	288	199
Cst3	1.34157	7.70583	18.0779	2.12052e-05	0.000315639	2353	2627	3423	5143	10265	5904
Ctgf	2.34723	2.68391	20.278	6.69671e-06	0.000114851	38	86	25	91	436	237
Ctsd	1.13995	9.17306	17.8102	2.44074e-05	0.000356536	7004	7655	10974	20805	18535	17191
Ctsf	1.26844	4.97935	23.1932	1.46513e-06	2.96045e-05	353	448	514	1022	934	1225
Ctsl	1.07055	6.62751	16.1819	5.75407e-05	0.000733761	1209	1542	1784	3072	3673	2784
Ctu1	-1.10052	3.40932	16.3023	5.39975e-05	0.000694222	414	275	333	158	174	144
Cubn	1.11221	0.935545	8.61561	0.00333295	0.0199772	18	39	26	34	75	74
Cul9	1.06414	5.01753	11.8605	0.000573385	0.00498257	415	526	548	711	889	1546
Cx3cl1	1.17706	7.7891	9.45877	0.00210141	0.0139369	2146	2504	4993	3915	8728	9341
Cxadr	-1.03938	6.77115	9.66967	0.00187335	0.0126517	2357	4886	3202	1541	2294	1241
Cxcl12	-1.10221	1.4473	8.57729	0.00340381	0.0203096	63	111	82	29	65	24
Cxcl16	1.24615	0.981569	14.3242	0.000153878	0.00169821	23	25	33	61	49	83
Cyb5r1	1.39184	5.39731	23.4246	1.29904e-06	2.66345e-05	453	655	544	1019	1741	1598
Cyp2j9	1.72256	3.02098	24.7829	6.41634e-07	1.39054e-05	95	60	112	382	177	322
Cyp46a1	1.39248	2.67579	14.8851	0.00011426	0.0013202	77	86	85	150	141	375
Cyp4f14	1.38407	2.42652	8.59563	0.00336971	0.0201444	36	57	118	142	88	329
Cyp4f15	1.76245	0.621623	12.3998	0.000429387	0.00393281	9	13	26	46	20	102
Cyp4v3	1.37185	3.76417	19.2417	1.15169e-05	0.000184094	203	118	215	595	376	414
Cyr61	1.76956	6.30384	13.7096	0.000213364	0.00222551	902	1039	611	757	3627	4412
Cystm1	1.09628	2.36351	12.3862	0.000432511	0.00394801	75	75	80	134	233	125
Cytip	1.36704	0.751288	13.317	0.000263008	0.00263175	24	13	26	37	80	50
D10Wsu102e	-1.11234	5.89853	19.11	1.23396e-05	0.000195256	2239	1832	1729	967	930	781
D17H6S56E-5	-2.589	6.24433	80.7866	2.51461e-19	6.85943e-17	2352	3443	3440	514	410	620
D330041H03Rik	1.04128	0.463725	8.46783	0.00361482	0.0211957	20	24	17	38	29	61
D330045A20Rik	-2.96434	1.19604	57.715	3.02984e-14	2.50121e-12	92	95	91	21	7	4
D430019H16Rik	-1.95746	1.80284	36.8733	1.26058e-09	4.55843e-08	122	154	108	37	39	21
D430020J02Rik	-1.62462	3.85886	39.2715	3.68784e-10	1.45212e-08	458	565	526	178	153	171
D8Ertd82e	-1.02136	6.30728	11.1317	0.00084866	0.00680882	3098	2694	1757	1519	1288	897
D930015E06Rik	-1.34793	6.18454	20.5685	5.75347e-06	0.00010069	2232	2741	2448	646	1322	956
Daam2	1.94769	4.86447	24.0976	9.15749e-07	1.92476e-05	231	366	255	510	1763	1026
Dact2	1.74246	-0.0273823	15.235	9.49299e-05	0.00112801	2	20	9	28	36	37
Dbf4	-1.86457	5.18922	41.374	1.25716e-10	5.36658e-09	1084	1575	1401	312	310	504
Dbndd2	1.05731	5.86916	7.69004	0.00555265	0.0295733	1113	491	1094	2316	980	2343
Dbp	2.02409	3.53039	27.8349	1.32122e-07	3.29595e-06	97	57	169	520	286	512
Dbpht2	-3.63277	1.13345	51.9356	5.73514e-13	3.7002e-11	99	139	38	11	4	4
Dck	-1.43996	6.36552	33.4806	7.19777e-09	2.27872e-07	2635	3025	2906	1186	995	976
Dctd	-2.02546	4.44063	62.583	2.55446e-15	2.60597e-13	894	744	831	211	200	196
Dctpp1	-1.56636	3.94186	35.7089	2.29113e-09	8.07559e-08	523	565	537	215	161	171
Ddb2	1.19774	2.12602	7.46974	0.00627448	0.0324669	54	61	72	99	60	280
Ddias	-1.3592	5.81641	28.0244	1.19795e-07	3.03061e-06	1671	1785	2304	671	792	790
Ddit3	1.84945	4.05797	38.3944	5.77972e-10	2.20437e-08	183	157	173	483	497	890
Ddit4l	-1.00413	7.10448	13.5929	0.000227038	0.00233706	5618	3954	3500	2359	2262	1887
Ddo	1.97732	0.460106	25.6142	4.1697e-07	9.47851e-06	10	12	15	34	43	77
Ddx11	-1.25493	4.52701	13.8721	0.00019568	0.00207907	606	876	819	231	228	520
Ddx21	-1.14468	7.83563	20.5146	5.91769e-06	0.000103132	7856	7746	6785	3779	3506	2827
Ddx4	1.3248	1.08595	11.3498	0.000754558	0.00620924	27	27	31	51	40	126
Ddx58	1.47312	6.99843	16.4602	4.96811e-05	0.000646009	999	1217	2596	3225	4901	5323
Ddx60	1.74532	5.94442	12.4766	0.000412081	0.00380146	388	439	1184	1489	1169	4194
Dek	-1.40582	7.15302	33.4948	7.14538e-09	2.27151e-07	4555	5350	4793	1927	1684	1948
Dennd3	1.67991	3.55882	23.1343	1.5107e-06	3.033e-05	72	191	134	315	481	485
Depdc1a	-2.68992	4.69951	70.4426	4.73862e-17	6.99532e-15	855	1103	1228	162	107	230
Depdc1b	-2.79134	3.00371	77.1511	1.5837e-18	3.6144e-16	272	353	357	40	36	70
Dgka	1.35528	3.81559	19.1308	1.22059e-05	0.000193874	175	212	174	424	322	704
Dgkg	-2.82994	3.10961	86.5841	1.33919e-20	5.83785e-18	402	344	315	38	64	47
Dgkk	-1.34503	3.23321	20.6915	5.39545e-06	9.46883e-05	233	392	326	144	125	102
Dhfr	-2.21626	5.26753	70.2658	5.18298e-17	7.56233e-15	1330	1570	1599	356	265	348
Dhrs11	1.22945	4.27154	24.8112	6.32306e-07	1.37269e-05	269	258	292	600	625	703
Diap3	-1.93453	4.77019	36.6901	1.38481e-09	4.99328e-08	631	1207	1226	214	263	331
Diras2	1.17401	4.46054	11.428	0.000723464	0.00601991	397	321	241	869	894	387
Dkc1	-1.55626	6.05163	38.3501	5.91239e-10	2.24135e-08	2237	2673	2126	743	880	772
Dlgap1	1.48195	4.5992	20.1174	7.28304e-06	0.00012333	277	212	418	999	554	990
Dlgap3	-1.72194	2.46676	23.864	1.03388e-06	2.15144e-05	153	301	139	64	70	44
Dlgap5	-2.38067	5.16023	67.0645	2.62774e-16	3.20125e-14	1137	1581	1537	247	216	360
Dll1	-2.16654	5.15147	44.1517	3.03892e-11	1.44441e-09	2063	1062	1002	296	268	359
Dll3	-1.6057	0.774961	22.2353	2.41195e-06	4.6277e-05	51	70	53	21	17	18
Dmbx1	-2.47979	0.173019	37.3345	9.95071e-10	3.6724e-08	33	46	46	7	8	7
Dmpk	2.18453	5.40229	20.8832	4.88163e-06	8.6495e-05	319	375	391	449	2782	1727
Dna2	-1.96411	4.39185	30.0129	4.29176e-08	1.1994e-06	706	929	731	149	123	344
Dnaaf2	-1.45274	3.71986	28.0052	1.20988e-07	3.05464e-06	366	542	455	172	180	145
Dnah10	2.78096	2.48683	41.057	1.47857e-10	6.18435e-09	21	32	48	102	251	353
Dnah7b	1.51308	4.09553	17.262	3.25641e-05	0.000455962	137	274	219	521	364	933
Dnajc9	-1.39913	6.07347	32.9744	9.33827e-09	2.89325e-07	2073	2480	2386	897	869	869
Dnase1l2	1.24993	1.19503	11.172	0.000830417	0.00670101	34	24	37	51	53	126
Dnmt1	-1.83744	7.67877	43.4906	4.26011e-11	1.97254e-09	5686	8700	8381	2064	1773	2568
Dnph1	-1.35154	2.99835	26.9642	2.07257e-07	5.0109e-06	265	274	268	105	97	116
Doc2g	1.77602	2.12008	9.95712	0.00160228	0.0112196	37	37	66	53	73	368
Dock11	-1.43568	4.33125	19.6896	9.1094e-06	0.000149223	519	968	595	224	341	203
Dock5	1.42526	4.98632	12.8416	0.000338994	0.00322984	245	477	500	646	1806	830
Dock9	1.07894	5.45467	8.14328	0.00432211	0.0243638	366	668	968	986	1121	2171
Dok5	1.40797	3.33932	25.1976	5.17455e-07	1.14921e-05	118	143	131	310	439	291
Dok7	-2.27982	1.62239	41.5124	1.17123e-10	5.06779e-09	79	150	122	20	20	34
Donson	-1.05878	4.26157	15.3228	9.06154e-05	0.00108393	599	629	606	259	234	396
Dopey2	1.0693	5.39701	18.2014	1.98736e-05	0.000297938	597	605	731	1398	1167	1505
Dpp6	-1.93549	0.977393	8.58349	0.00339225	0.0202566	16	139	58	5	37	15
Dpp7	1.19516	3.63265	10.5882	0.0011381	0.00856682	160	153	222	252	290	703
Dqx1	1.34664	0.525151	7.46704	0.00628388	0.0325021	11	10	35	21	41	85
Draxin	-1.70568	2.16571	33.4934	7.15052e-09	2.27151e-07	146	175	157	40	61	46
Dscam	-1.5421	5.36328	25.9258	3.54787e-07	8.15359e-06	1497	1489	1367	710	400	377
Dscaml1	-2.0658	0.302919	27.9166	1.26657e-07	3.18497e-06	40	54	36	7	14	10
Dscc1	-2.2511	2.27061	51.4474	7.35416e-13	4.68427e-11	173	199	182	37	26	56
Dtl	-2.63944	5.64255	97.0426	6.785e-23	5.67588e-20	1804	2380	1929	361	302	317
Dtymk	-1.1072	5.45815	13.4739	0.000241906	0.00245784	1280	1469	1514	505	501	995
Dusp8	1.0834	2.16633	9.85528	0.00169345	0.0116691	80	72	50	81	195	156
Dut	-1.99678	4.71082	56.7761	4.88361e-14	3.85406e-12	865	1119	984	248	210	289
Dynlrb2	-1.44118	-0.0872605	13.4557	0.000244261	0.00247376	28	28	34	15	10	6
E130012A19Rik	-1.32619	1.85844	19.8806	8.24318e-06	0.000137182	96	139	124	44	44	56
E230016M11Rik	1.43461	1.54025	10.4404	0.00123289	0.00909486	26	48	37	49	65	193
E2f1	-1.36844	4.1192	20.9346	4.75239e-06	8.45858e-05	488	622	661	161	211	323
E2f2	-2.20635	3.84019	54.6417	1.44636e-13	1.02537e-11	466	598	598	129	81	153
E2f7	-2.72794	4.02519	79.6205	4.53695e-19	1.18604e-16	560	770	670	103	69	132
E2f8	-2.98738	4.81984	108.941	1.67207e-25	3.49685e-22	1070	1226	1259	151	112	188
E330033B04Rik	1.62042	3.06498	9.33155	0.00225242	0.0147398	43	130	119	107	202	609
Ech1	1.21262	6.58239	15.2119	9.60939e-05	0.00114076	1654	1191	1266	3612	3892	1979
Ecm1	2.12549	3.72116	21.5493	3.44843e-06	6.38214e-05	53	121	175	221	575	747
Ect2	-2.49512	6.34726	82.2504	1.19891e-19	3.66924e-17	2674	3628	3525	573	480	700
Efcab11	-1.45561	1.91331	24.2756	8.34913e-07	1.76075e-05	109	134	140	54	39	46
Efnb2	1.27252	5.73506	17.4198	2.99694e-05	0.000424265	508	941	767	1306	2129	1944
Efs	-2.12602	5.44485	34.7994	3.65482e-09	1.22162e-07	2275	1365	1395	486	201	470
Egf	1.15019	1.08075	6.54676	0.0105075	0.0481375	23	41	27	31	46	133
Egfr	-1.17571	8.57758	20.4102	6.24969e-06	0.000108167	13198	11667	12829	6884	4936	4848
Egr3	-2.41764	2.79839	10.1876	0.00141391	0.0101208	687	54	77	27	30	99
Egr4	-2.22147	2.69221	10.4486	0.00122741	0.00908107	516	60	168	32	16	116
Elavl2	-1.45245	2.54253	21.8469	2.95288e-06	5.56347e-05	150	268	180	86	65	65
Elavl4	-1.91245	2.05775	33.3934	7.52798e-09	2.37103e-07	120	214	123	38	48	36
Eldr	-2.42717	3.53167	35.2834	2.85044e-09	9.74587e-08	362	545	467	50	51	162
Elfn2	-2.60735	-0.219788	32.5564	1.15786e-08	3.51786e-07	26	28	40	2	8	6
Elmo1	-1.56012	5.41612	35.6416	2.37173e-09	8.28982e-08	1346	1655	1525	408	527	609
Elovl2	-1.30932	4.51506	21.8097	3.01077e-06	5.65556e-05	707	808	795	387	219	326
Elovl7	1.59845	3.44511	27.4925	1.57705e-07	3.87257e-06	148	105	129	516	341	295
Eme1	-2.23155	2.63539	52.9755	3.37741e-13	2.30325e-11	218	238	259	44	38	74
Emilin1	-1.0589	3.32119	10.5241	0.0011783	0.00879034	187	346	418	119	167	175
Emp2	1.9238	6.19751	34.2601	4.82177e-09	1.5922e-07	422	778	976	2342	3278	2657
Enc1	-1.07947	6.57143	12.495	0.000408041	0.00377589	3969	2781	2437	1352	1917	1066
Eno2	1.69483	2.31701	20.1238	7.25875e-06	0.000123085	46	66	55	90	169	289
Enthd2	1.0732	4.50349	11.3993	0.000734706	0.00607718	372	300	365	517	557	1136
Epas1	1.43553	6.42999	23.9307	9.98673e-07	2.08508e-05	863	947	1499	2581	3574	2813
Epb4.1	-1.22807	5.40521	19.8351	8.44184e-06	0.000139932	1321	1694	1204	692	633	470
Epb4.1l4b	1.31117	1.25769	9.25037	0.00235448	0.0152603	21	42	32	48	141	46
Eps8l1	1.60602	2.70204	22.7697	1.82627e-06	3.62596e-05	68	77	82	167	169	368
Ercc6l	-2.47982	4.89058	71.9742	2.18028e-17	3.59975e-15	1003	1232	1331	221	152	270
Eri1	-1.20228	6.1192	20.3244	6.53626e-06	0.000112661	2361	2332	2196	1271	859	857
Eri2	-1.37315	4.8466	27.5897	1.49974e-07	3.6972e-06	947	997	1000	356	306	482
Erich2	1.77506	1.20213	24.8415	6.22415e-07	1.35356e-05	17	20	36	62	77	113
Erich3	-1.35148	1.31472	8.53245	0.0034887	0.0206394	37	133	76	14	44	40
Esco2	-2.53713	5.08565	51.8495	5.99233e-13	3.83631e-11	1117	1384	1606	191	145	381
Espl1	-2.63623	5.26425	51.2138	8.28329e-13	5.19694e-11	1121	1836	1738	190	163	414
Esrra	1.04447	6.08469	14.7098	0.000125391	0.00142778	1232	816	1104	2088	1765	2682
Esx1	-1.18522	1.36193	14.3013	0.000155757	0.00171142	89	78	78	47	29	30
Etl4	1.1392	2.8766	11.929	0.000552655	0.00484945	86	113	125	147	224	353
Ets2	-1.49536	4.25699	34.1025	5.2284e-09	1.71295e-07	698	702	598	215	268	227
Etv4	1.39047	7.87342	14.9765	0.000108861	0.00126715	3028	3106	3082	6257	4436	13765
Exo1	-2.86602	4.82495	103.805	2.23196e-24	3.11185e-21	988	1443	1101	146	160	181
Exosc2	-1.05074	4.61712	13.9198	0.000190775	0.00203894	799	785	762	316	292	537
Exosc6	-1.06956	3.66272	18.3499	1.8383e-05	0.000279261	391	428	392	186	185	208
Exosc8	-1.02412	4.82357	12.2381	0.000468225	0.00420565	894	944	854	348	339	652
Exosc9	-1.18884	5.49867	21.8628	2.92856e-06	5.52596e-05	1667	1344	1454	722	668	565
Ezh2	-1.51068	6.57521	34.8711	3.52278e-09	1.18192e-07	3178	3483	3375	1172	944	1423
Ezr	1.43223	7.15201	30.4334	3.4553e-08	9.83154e-07	1577	1878	2015	5026	5582	4150
F3	1.98342	5.70229	34.1467	5.11103e-09	1.67888e-07	616	349	529	2642	1207	2067
F420014N23Rik	1.26395	0.736828	12.858	0.000336041	0.00321145	19	26	22	35	56	74
F830016B08Rik	1.79117	1.71979	13.0867	0.000297394	0.00291745	10	35	59	56	149	160
Fam101a	-2.92565	2.01514	76.2418	2.50967e-18	5.32005e-16	194	127	172	23	16	27
Fam101b	-1.09514	4.42418	11.1383	0.000845614	0.00678872	502	890	680	198	420	359
Fam110a	-1.35794	5.25094	28.4593	9.56877e-08	2.4947e-06	1281	1114	1493	451	506	566
Fam111a	-2.32125	4.74792	40.1467	2.35585e-10	9.53588e-09	626	1503	1043	135	236	270
Fam122b	-1.25273	3.80413	21.3398	3.84669e-06	7.01573e-05	364	493	533	178	181	228
Fam134b	1.38822	0.562885	12.3159	0.000449126	0.00407494	17	25	13	45	72	25
Fam151b	1.24248	1.00698	7.71712	0.00546997	0.0292073	19	29	36	34	40	129
Fam161a	1.23607	1.2645	14.5529	0.000136282	0.0015352	27	31	42	60	77	101
Fam189a2	1.00017	3.76342	14.9562	0.000110034	0.00127607	194	219	228	352	450	488
Fam19a2	1.1656	1.20874	8.8449	0.00293909	0.0181584	42	26	30	83	102	31
Fam20a	2.02599	2.23232	16.5401	4.76316e-05	0.000623884	46	24	60	278	51	199
Fam210b	1.27809	2.84385	12.6472	0.000376132	0.00353801	84	59	153	270	162	288
Fam222a	-1.15279	1.72922	15.3015	9.1646e-05	0.00109313	99	96	122	54	46	42
Fam227a	1.01049	1.76287	7.23349	0.00715561	0.035858	53	60	45	64	75	187
Fam228a	1.00213	1.70316	6.83641	0.00893181	0.0424853	34	67	51	70	68	173
Fam46a	1.82883	4.88049	37.4894	9.19129e-10	3.40213e-08	219	296	404	881	1261	1134
Fam46c	1.0417	1.8294	11.5845	0.000665051	0.00561201	57	50	55	79	111	150
Fam60a	-1.25841	5.19816	19.3755	1.07376e-05	0.00017296	1339	1470	868	531	576	427
Fam63b	1.15034	7.50928	19.9242	8.0573e-06	0.000134804	2452	2557	3042	7094	5368	5409
Fam64a	-2.94205	5.70311	82.7746	9.19654e-20	3.11887e-17	1703	2392	2449	277	188	394
Fam69a	1.03081	4.39352	16.9144	3.91036e-05	0.000531212	310	303	366	589	685	737
Fam69c	1.71546	1.05285	9.89019	0.00166163	0.0115385	19	13	34	120	14	82
Fam71e1	1.13258	1.94688	13.1239	0.000291551	0.00286932	65	48	55	106	93	176
Fam72a	-1.32624	3.81736	25.1534	5.29465e-07	1.16564e-05	497	543	384	175	183	212
Fam81a	-1.22605	4.3378	16.2432	5.571e-05	0.000712588	782	603	623	385	273	193
Fam83d	-1.88079	4.62923	42.7566	6.19932e-11	2.80827e-09	797	914	1046	267	174	311
Fanca	-2.24519	3.73262	43.3062	4.68096e-11	2.15153e-09	366	629	554	90	75	166
Fancb	-2.13076	2.55566	45.6488	1.41471e-11	7.30527e-10	194	257	218	56	31	67
Fancd2	-2.51387	4.7405	54.2145	1.79758e-13	1.26719e-11	770	1219	1233	176	119	276
Fancd2os	-1.59362	0.699673	13.9826	0.000184508	0.00197881	46	69	49	8	11	39
Fancf	-1.24519	1.83886	17.5153	2.85007e-05	0.000406856	126	106	117	47	61	37
Fanci	-2.07356	4.88444	51.3471	7.7398e-13	4.88035e-11	859	1242	1282	274	206	328
Fancl	-1.10162	2.62873	17.5723	2.76582e-05	0.000396634	193	199	198	93	92	90
Fbl	-1.10264	6.61293	20.8531	4.959e-06	8.75183e-05	3547	3093	2859	1497	1460	1472
Fbln2	-2.78403	1.412	68.6852	1.15503e-16	1.50972e-14	105	111	102	15	19	12
Fbln7	-1.93713	1.98326	35.3708	2.72544e-09	9.39529e-08	171	135	129	45	44	21
Fbxo24	1.08225	0.245399	7.78946	0.0052552	0.028265	10	17	23	28	28	55
Fbxo32	-1.15269	3.963	19.4669	1.02356e-05	0.000165298	516	415	590	221	240	224
Fbxo48	-1.88806	2.09247	39.2932	3.64709e-10	1.44365e-08	138	187	141	37	39	52
Fbxo5	-2.39616	4.158	58.9419	1.62401e-14	1.38626e-12	559	859	703	124	97	187
Fcgrt	1.59248	3.85544	33.4774	7.20952e-09	2.27872e-07	130	185	196	452	573	520
Fchsd1	1.0118	3.84202	11.5901	0.000663049	0.00560643	260	184	230	374	352	646
Fen1	-2.15477	5.12493	73.5944	9.59372e-18	1.64907e-15	1246	1430	1367	286	300	325
Fgd3	-1.30586	3.2747	18.8203	1.43632e-05	0.000223888	407	323	241	113	168	111
Fgf1	2.28651	7.16165	67.7832	1.82493e-16	2.31306e-14	918	1155	1391	5997	4600	6368
Fgf13	-1.5056	0.551628	12.37	0.00043628	0.00396987	44	69	32	6	23	24
Fgfr4	3.28452	1.40072	25.0374	5.62276e-07	1.23132e-05	3	10	22	29	100	222
Fhit	1.59485	-0.144832	15.8875	6.7221e-05	0.000839293	5	14	10	28	31	30
Fignl1	-2.52263	5.48875	88.306	5.60722e-21	3.0591e-18	1729	2016	1686	350	254	342
Fkbp5	-1.10201	5.28334	15.6164	7.75802e-05	0.000948807	1084	1350	1338	724	588	437
Flcn	1.00962	5.83388	11.5019	0.000695265	0.00583558	964	745	983	1278	1588	2605
Flot1	1.48176	6.55883	35.7369	2.25844e-09	7.98278e-08	1024	1266	1246	3297	3471	3117
Flrt1	-1.24504	0.589565	11.698	0.000625681	0.0053505	34	41	66	16	23	21
Flrt3	-1.10574	3.17855	13.3353	0.000260458	0.0026104	325	339	207	130	169	104
Flt3l	2.26865	1.96766	24.0341	9.46436e-07	1.98262e-05	26	27	43	93	77	301
Fmn1	1.78182	2.23835	40.5135	1.95267e-10	8.00722e-09	49	45	55	172	163	179
Fmo2	3.91797	0.493156	58.6596	1.87456e-14	1.56813e-12	1	8	3	31	82	73
Fn1	1.69253	6.9601	18.2838	1.90322e-05	0.000288425	552	1692	1936	3552	5210	4816
Fn3k	3.24152	0.49448	49.9321	1.59161e-12	9.37631e-11	7	6	5	50	32	98
Fndc1	-1.17933	6.94897	12.0516	0.000517474	0.00457917	2410	4886	4884	1592	1293	2541
Fndc5	-1.01339	1.91188	11.3758	0.000744081	0.00614663	90	123	136	68	50	53
Fos	1.93424	5.49012	18.4221	1.76996e-05	0.000270517	532	290	505	1166	752	3234
Fosb	1.62927	2.9222	6.76383	0.00930238	0.0437177	114	50	100	60	120	661
Foxc1	1.00097	5.61005	16.0314	6.22997e-05	0.00078804	676	849	789	1355	1720	1567
Foxd2	-1.26903	1.3591	17.2602	3.25947e-05	0.000455962	82	71	96	32	36	36
Foxd2os	-1.06208	2.86033	9.59618	0.00194982	0.0130418	175	225	289	73	88	176
Foxm1	-2.17328	6.18691	56.1499	6.71511e-14	5.20131e-12	2307	3034	3130	479	573	844
Frem1	2.75149	4.65963	32.7718	1.03639e-08	3.18742e-07	120	84	261	1027	455	1681
Frem2	1.05357	4.77572	11.2869	0.000780575	0.00637673	249	435	580	896	909	821
Frmpd4	1.15997	1.22504	12.2071	0.000476075	0.00427004	23	38	39	90	74	55
Fry	1.01228	2.1402	8.36764	0.00381962	0.0221139	40	76	90	106	190	117
Fstl1	1.37108	6.21008	8.74986	0.00309626	0.0189327	673	1205	1056	1008	4820	1764
Fstl5	1.32513	0.993884	9.03964	0.00264187	0.0166668	15	20	43	95	29	70
Fth1	1.16774	9.68262	23.6876	1.13309e-06	2.34235e-05	10872	11961	13190	25685	27958	27480
Fuom	1.12473	3.06158	19.0692	1.26061e-05	0.00019872	116	123	131	265	283	261
Fxyd6	-2.50374	0.679352	45.1763	1.80067e-11	8.93076e-10	52	71	59	12	12	6
G0s2	-1.17148	1.4807	15.073	0.000103433	0.00121411	99	90	76	40	44	33
G2e3	-1.14172	6.19723	16.3742	5.19881e-05	0.000671138	1841	2956	2378	850	1065	1360
Gabbr1	1.17279	6.0252	9.71099	0.00183169	0.0124171	645	1150	1051	1117	1889	3493
Gad1os	1.83439	0.944977	25.3319	4.82672e-07	1.0796e-05	9	22	27	59	63	87
Galnt16	-1.42287	5.29569	29.5032	5.58235e-08	1.5395e-06	1419	1322	1322	534	578	399
Galnt18	1.02052	4.16327	8.82195	0.00297629	0.0183341	239	199	401	365	553	804
Galt	1.39039	3.86827	19.3602	1.08239e-05	0.000174126	181	177	215	354	400	765
Gap43	-1.10448	4.27822	8.48767	0.00357562	0.0210742	817	647	412	462	230	172
Gar1	-1.32522	4.40805	27.6319	1.4674e-07	3.6246e-06	758	747	644	250	308	304
Garem	1.39099	5.741	24.3503	8.0316e-07	1.6995e-05	482	879	737	1757	1938	1819
Gas1	-2.36828	6.56037	88.0091	6.51533e-21	3.40643e-18	3436	3799	4005	763	654	765
Gas2	-1.36396	2.78244	23.6765	1.13966e-06	2.35204e-05	200	241	254	100	70	101
Gas2l3	-2.00321	5.2993	35.3099	2.81195e-09	9.64054e-08	1086	1628	1756	317	246	565
Gas6	2.15961	5.59666	9.93512	0.00162154	0.0113357	90	604	564	304	2788	2595
Gatm	1.10525	7.21078	8.83015	0.00296294	0.0182698	1931	1629	3125	5472	2373	6641
Gbp10	3.18588	1.58064	32.0206	1.52546e-08	4.54667e-07	3	10	28	66	97	228
Gbp4	1.5159	5.04274	8.62492	0.00331595	0.019937	263	168	782	920	604	1994
Gbp6	1.76738	5.24555	12.0052	0.00053052	0.00467484	208	173	843	1033	1105	2074
Gbp9	1.44869	7.43092	11.7943	0.000594123	0.00514142	1756	1180	3642	5619	3390	9130
Gdf15	1.22853	2.11632	14.9628	0.000109649	0.00127424	56	59	67	123	199	102
Gdpd2	3.26453	6.01473	34.6071	4.03425e-09	1.33567e-07	178	388	301	737	2302	5450
Gemin4	-1.1822	5.23825	21.7454	3.1133e-06	5.82201e-05	1228	1313	1179	538	632	469
Gemin5	-1.12854	6.00718	22.0586	2.64446e-06	5.04295e-05	2094	2190	1989	984	984	903
Gemin6	-1.55077	2.70762	30.3251	3.65358e-08	1.03488e-06	201	264	217	69	70	96
Gen1	-2.48297	3.86136	76.7151	1.97491e-18	4.34758e-16	451	678	612	98	103	111
Gfap	2.67034	4.19878	26.0884	3.26136e-07	7.53656e-06	100	85	168	1237	191	823
Gfpt2	-1.83913	5.87445	32.7751	1.03464e-08	3.18742e-07	2134	1590	2789	684	391	755
Gfra4	-1.00359	2.4054	13.8019	0.000203134	0.00213478	163	167	163	75	75	98
Ggnbp1	1.22295	0.804444	7.18968	0.00733239	0.0365978	23	29	20	40	22	113
Ggnbp2os	1.35536	2.15519	7.02528	0.0080367	0.039087	44	59	75	71	62	334
Ghr	1.02616	4.9547	10.507	0.00118926	0.0088546	444	481	526	615	1437	910
Gins1	-2.70173	2.83399	82.27	1.1871e-19	3.66924e-17	267	294	305	47	32	55
Gins2	-2.04308	3.82408	52.8445	3.61026e-13	2.44873e-11	422	593	594	122	114	157
Gins3	-1.192	3.20129	17.6018	2.72336e-05	0.000391441	247	364	290	105	129	165
Gjc2	1.61512	2.71943	13.5561	0.000231534	0.00237166	30	84	115	129	332	245
Gli2	-1.2921	4.71239	24.5087	7.39763e-07	1.57866e-05	1021	806	813	401	296	383
Gm10560	1.17605	1.87413	11.5823	0.000665818	0.00561471	42	65	51	88	87	188
Gm10791	1.80552	1.89467	17.2258	3.31902e-05	0.000461719	20	58	40	92	85	239
Gm11549	-4.08756	1.53551	64.7572	8.47174e-16	9.66395e-14	172	53	149	12	3	4
Gm12942	1.2909	1.3314	11.1052	0.000860875	0.0068892	29	41	32	51	59	147
Gm14005	1.5557	2.07501	17.3275	3.14596e-05	0.000443047	40	43	67	78	148	225
Gm14057	1.47691	1.74605	21.4277	3.67417e-06	6.74027e-05	31	44	49	93	149	104
Gm14827	1.47921	2.24444	11.866	0.000571685	0.00497815	49	81	47	105	88	311
Gm15910	1.44134	0.773458	6.90811	0.00858058	0.0411704	16	35	13	14	54	113
Gm16793	1.08643	0.0515491	7.91933	0.00489095	0.0268233	21	6	16	34	27	33
Gm16796	2.31881	-0.0363157	30.6703	3.05809e-08	8.82136e-07	4	10	7	26	41	43
Gm20594	1.75234	5.75827	14.7696	0.00012148	0.00138955	539	796	428	1042	1070	3932
Gm20743	1.42863	1.95428	16.7408	4.28501e-05	0.000568977	43	37	67	119	87	196
Gm2115	1.73511	2.84836	19.8977	8.1698e-06	0.000136323	74	45	115	359	145	276
Gm4737	-1.48583	2.12257	24.3951	7.84661e-07	1.66316e-05	114	189	143	54	52	53
Gm4841	1.3736	2.82695	9.69081	0.00185192	0.0125204	42	113	125	117	223	397
Gm4951	1.72914	2.60091	7.48145	0.00623379	0.0322829	13	34	153	111	209	351
Gm5089	1.87469	1.46541	32.598	1.13332e-08	3.45167e-07	32	21	30	100	74	130
Gm7694	1.73608	4.13632	29.4095	5.85885e-08	1.60167e-06	140	166	270	530	547	858
Gmnn	-2.1362	3.69874	50.6265	1.11726e-12	6.75932e-11	462	537	493	91	88	166
Gnl3	-1.1577	5.96845	20.5086	5.93646e-06	0.000103316	2141	2258	1746	770	913	1087
Gpc5	1.85784	0.891843	22.4009	2.21272e-06	4.27816e-05	12	17	25	93	38	67
Gpd1	1.35236	7.91589	23.5608	1.21031e-06	2.48967e-05	3036	3046	3589	10595	6091	8021
Gpd2	1.07282	8.38149	15.2614	9.36101e-05	0.0011155	4791	4554	5945	13632	8485	10054
Gper1	-2.6143	2.03875	47.252	6.24221e-12	3.39079e-10	138	173	178	13	46	22
Gpm6b	1.18003	11.0009	19.9426	7.98027e-06	0.000133693	27781	28529	32998	83100	63100	55932
Gpr155	1.24273	3.65984	11.4169	0.000727803	0.00603202	168	154	209	687	251	310
Gpr158	-1.11623	1.90768	9.96352	0.00159672	0.0111869	75	147	135	77	37	49
Gprin1	-1.46275	3.60342	29.089	6.913e-08	1.86783e-06	452	452	355	178	129	148
Gpsm2	-1.30712	4.85053	28.2912	1.04367e-07	2.67265e-06	930	947	1038	417	380	381
Grhl1	1.94894	2.07754	16.2187	5.64333e-05	0.000720371	31	41	51	120	53	311
Gria2	1.61571	6.91744	22.7218	1.87235e-06	3.70571e-05	1018	2187	1026	3857	3657	5533
Gria4	1.49414	8.15596	32.2322	1.36803e-08	4.1067e-07	3016	4115	3503	11604	9629	8709
Grid1	1.10753	5.05474	15.3135	9.10647e-05	0.00108723	481	434	582	1363	794	1069
Grik1	-1.68049	0.809663	18.9203	1.36292e-05	0.000213508	65	50	63	15	8	36
Grin2a	-1.89973	2.69111	21.4288	3.67223e-06	6.74027e-05	216	214	284	74	94	19
Grina	1.10764	7.72618	18.1307	2.06246e-05	0.000307727	3280	2622	3649	5979	6322	8390
Grk4	1.09735	3.82553	9.66187	0.00188132	0.0126869	175	232	234	281	344	767
Grm3	1.14428	5.7805	8.13693	0.00433725	0.0244382	940	702	792	3193	949	1204
Grwd1	-1.3543	4.82435	30.6641	3.06794e-08	8.82948e-07	1012	984	892	353	390	390
Gsap	1.82184	4.12952	15.1593	9.88123e-05	0.00116861	64	276	208	322	768	867
Gsc	-1.64123	0.193703	18.2488	1.93848e-05	0.000291655	40	44	30	12	17	6
Gsg1l	2.3301	1.58393	56.3691	6.00658e-14	4.6814e-12	24	25	20	116	107	128
Gsg2	-2.39759	3.35423	69.3768	8.13397e-17	1.09747e-14	334	459	417	78	62	90
Gsn	1.28202	4.38424	6.93815	0.00843763	0.0406431	131	373	360	260	1207	642
Gstcd	-1.07748	4.82343	16.8449	4.05619e-05	0.00054552	877	1030	818	422	507	360
Gstm1	1.75404	7.39664	40.1379	2.36654e-10	9.54834e-09	1348	1841	2291	6044	6663	5808
Gtse1	-1.6455	6.27268	37.0694	1.14001e-09	4.14633e-08	2331	2617	3376	750	845	1082
Gxylt2	1.07946	4.63085	7.09705	0.0077211	0.0379492	183	431	515	445	1178	774
H2-DMa	1.15322	3.75539	19.1271	1.22296e-05	0.000194003	204	176	214	374	411	544
H2-Q4	1.21118	5.40217	8.17851	0.00423897	0.0239597	416	539	858	771	900	2596
H2-T22	1.1662	0.129276	9.21672	0.00239815	0.0155034	13	10	21	44	29	25
H2-T23	2.21865	4.61738	26.8575	2.19022e-07	5.24483e-06	116	125	374	1088	652	1142
H2-T24	2.29734	2.73246	33.6671	6.5396e-09	2.09869e-07	22	51	85	220	231	337
H2afx	-1.97697	6.16996	51.3553	7.70735e-13	4.88035e-11	2319	2537	3302	766	546	767
H2afz	-1.6068	7.91517	40.8996	1.60253e-10	6.65848e-09	7643	9995	8215	2526	3002	2986
Hat1	-1.65708	5.9846	45.0205	1.94981e-11	9.59457e-10	2054	2415	2363	768	677	724
Haus4	-1.03627	3.41622	16.8227	4.10401e-05	0.000548425	331	331	350	159	153	184
Haus5	-1.10087	3.93081	8.44133	0.00366788	0.0214425	419	550	503	155	129	415
Haus6	-1.70062	5.10733	41.1005	1.44602e-10	6.06844e-09	1006	1515	1219	377	397	378
Hc	1.74183	0.770951	12.8003	0.000346571	0.00328457	13	28	14	21	59	110
Hcfc1r1	1.43899	4.90535	26.5243	2.60244e-07	6.09242e-06	386	407	354	880	1370	860
Hells	-2.49119	5.78343	87.5666	8.14877e-21	4.09003e-18	1910	2626	2106	414	356	414
Heph	-2.06409	0.8383	25.5766	4.25164e-07	9.6473e-06	50	60	85	25	6	13
Herc6	1.2593	6.0542	11.6177	0.000653287	0.00553882	712	679	1392	1852	1441	3443
Herpud1	1.67674	4.50943	44.0648	3.17678e-11	1.50423e-09	251	246	274	744	779	952
Hhipl1	1.27012	0.145872	12.0213	0.000525956	0.00464113	18	10	14	34	30	42
Hirip3	-1.84604	5.20442	35.9238	2.05182e-09	7.27295e-08	1234	1573	1286	326	264	560
Hist1h1c	1.32506	5.73774	13.9131	0.000191459	0.00204288	446	597	1119	1333	2329	1775
Hk1	1.02351	7.97073	15.0476	0.000104834	0.0012294	3706	3571	4492	9108	8440	6344
Hkdc1	1.67445	2.44646	11.4937	0.000698314	0.00585725	45	38	102	116	98	388
Hlf	2.22701	5.50734	40.7851	1.69924e-10	7.01382e-09	353	334	451	2715	1132	1463
Hmgb1	-1.10656	8.67625	21.1859	4.16826e-06	7.51485e-05	12216	14337	13201	6570	5954	5959
Hmgb2	-2.66677	7.33682	93.2903	4.51611e-22	2.98254e-19	6073	7561	6233	1202	808	1125
Hmgn2	-1.71623	8.54772	41.154	1.40695e-10	5.92429e-09	13844	14225	12768	5207	3360	3856
Hmgn5	-1.0005	5.23787	15.9392	6.54086e-05	0.000818608	1011	1307	1254	617	535	638
Hmmr	-2.45599	5.91215	55.9369	7.48352e-14	5.63937e-12	1787	2590	2855	407	294	630
Hmox1	1.84015	6.44828	32.7087	1.07057e-08	3.2685e-07	846	963	904	1782	3821	4183
Hn1l	-1.11987	6.16456	18.1065	2.08887e-05	0.000311296	1872	2652	2458	1198	1078	934
Hnrnpab	-1.16122	9.13718	21.0828	4.39852e-06	7.88467e-05	18690	19642	17057	8977	8937	6825
Homer2	-1.32022	2.60862	10.863	0.000981055	0.00761775	104	304	202	47	111	89
Hopx	1.0582	2.66015	10.7753	0.00102862	0.00790396	94	57	138	184	190	231
Hoxa6	-1.13911	0.0227013	8.7088	0.00316677	0.019215	38	25	27	15	8	19
Hrc	1.17608	0.623823	7.10097	0.00770424	0.037896	11	35	18	36	80	28
Hs3st2	-2.88665	0.910497	57.0253	4.3025e-14	3.44075e-12	62	95	66	8	8	15
Hs6st2	-1.8949	5.43209	33.7553	6.24981e-09	2.01601e-07	1184	2093	1554	459	546	288
Hsd17b11	1.05053	4.3052	16.0318	6.22879e-05	0.00078804	274	285	354	693	657	538
Hsd3b7	1.06542	3.78632	14.7666	0.000121672	0.00139048	183	242	207	365	386	583
Hsdl2	1.3041	7.68056	14.4015	0.000147684	0.00163995	3529	2595	2296	9245	7619	3799
Hspa1a	1.72132	1.32753	24.2163	8.61013e-07	1.81275e-05	19	33	30	64	122	83
Hspa1b	1.78973	2.03206	26.3479	2.85134e-07	6.62566e-06	39	35	55	108	219	119
Hspb8	1.96484	0.939821	13.2747	0.000269007	0.00268109	5	26	24	25	68	128
Htr1b	-1.84568	0.427611	23.3177	1.37327e-06	2.78382e-05	49	30	60	14	11	13
Htr2a	1.73162	0.708537	21.9107	2.8564e-06	5.41421e-05	15	25	12	57	73	39
Htr3a	-4.96069	2.06506	38.8933	4.47619e-10	1.73892e-08	25	287	251	1	7	12
Hydin	-4.24523	1.27447	76.3712	2.35053e-18	5.08526e-16	68	168	76	3	7	7
Hyls1	-1.2156	3.3523	13.7629	0.000207392	0.00217406	232	358	416	110	117	214
Id1	-1.64151	1.726	13.8652	0.000196404	0.00208325	84	152	110	11	49	55
Id2	-1.72469	3.89961	35.3761	2.71798e-09	9.39529e-08	482	588	551	195	110	185
Id3	-4.47953	5.12033	209.823	1.50146e-47	9.42016e-44	1417	1689	1615	74	51	87
Id4	8.18079	8.27874	291.999	1.82375e-65	2.28844e-61	35	62	55	10145	22923	10952
Idua	1.06819	4.15243	10.2279	0.0013833	0.00995848	255	257	303	557	311	857
Ier3	1.3697	3.41442	17.248	3.28035e-05	0.000457354	157	99	165	514	281	286
Ifi202b	1.32634	5.10635	11.2538	0.000794613	0.0064608	240	364	791	826	1453	1235
Ifi204	2.75728	2.82969	29.3114	6.16329e-08	1.67396e-06	18	33	79	126	334	431
Ifi27	1.15143	7.14701	9.0969	0.00256044	0.0163088	1311	1598	3345	3769	3288	6982
Ifi35	1.2949	3.22539	11.3137	0.000769365	0.00629745	83	115	185	156	394	400
Ifi44	1.98214	5.22292	10.6707	0.00108844	0.00827683	70	272	729	741	2237	1269
Ifi47	2.07148	1.49372	14.7721	0.000121316	0.00138894	8	14	54	55	151	116
Ifit1bl2	1.15931	0.41105	8.552	0.00345143	0.0204672	9	16	30	51	43	27
Ifit3	1.76334	6.38586	11.4237	0.000725139	0.00602586	426	349	1927	2247	3131	3873
Ifit3b	1.76451	5.39485	14.1562	0.000168244	0.00182465	240	202	916	1426	1462	1752
Ifrd2	-1.40186	3.70329	29.6423	5.19596e-08	1.43927e-06	429	481	424	146	184	176
Igdcc3	-1.49633	1.88463	25.4866	4.45473e-07	1.00176e-05	152	112	113	47	40	46
Igfbp5	-1.52112	7.46833	36.5983	1.45155e-09	5.21894e-08	6523	6131	6034	2483	2146	1876
Igsf11	1.42753	2.98495	18.3918	1.79829e-05	0.00027418	89	81	132	313	162	344
Igtp	1.60732	4.7674	13.6437	0.000220986	0.00228225	186	225	544	600	1535	780
Iigp1	2.03927	3.86203	13.084	0.000297837	0.00291745	34	79	290	347	691	633
Il15ra	1.09812	3.99475	8.87963	0.00288369	0.0179398	212	230	279	365	301	900
Il18bp	1.14833	3.30626	6.84956	0.00886629	0.0422538	86	170	181	126	302	556
Il1rap	1.08282	5.46718	8.57172	0.00341425	0.0203332	415	869	732	1115	2199	947
Il3ra	1.76488	1.95123	14.9624	0.000109673	0.00127424	39	38	48	53	109	273
Ildr2	-1.57738	3.57011	21.4359	3.65864e-06	6.73147e-05	392	435	429	221	95	99
Ilvbl	1.42077	4.73447	32.7147	1.06727e-08	3.26636e-07	310	342	375	870	881	1011
Inca1	1.00893	1.09912	8.88796	0.00287057	0.017867	34	33	31	48	53	101
Incenp	-2.2424	6.33527	53.7475	2.27982e-13	1.58929e-11	2629	3406	3436	546	506	970
Inpp4b	1.41164	5.11363	26.8173	2.2363e-07	5.32468e-06	408	407	529	1460	996	1118
Inpp5k	1.65755	4.2733	29.4592	5.71063e-08	1.57143e-06	209	227	225	445	681	982
Insm1	-4.19188	1.702	93.5944	3.87287e-22	2.69982e-19	90	208	127	8	6	9
Ints7	-1.10133	6.33732	19.7944	8.62329e-06	0.000142188	2562	2736	2544	1276	1007	1385
Iqgap3	-2.06708	5.37887	33.7118	6.39103e-09	2.05627e-07	1035	1919	1812	303	260	589
Iqsec3	-5.13017	2.14824	74.0061	7.78757e-18	1.41621e-15	69	372	159	5	6	6
Irf7	1.62711	4.4769	8.73199	0.00312675	0.0190551	83	123	567	626	649	1137
Irgm2	1.3396	4.73941	8.40653	0.00373875	0.0217295	159	214	700	730	1206	786
Isg15	1.15201	5.9427	7.80235	0.00521784	0.0280881	587	489	1635	1397	2321	2347
Itga1	1.14828	5.56264	7.35595	0.0066841	0.0340667	319	976	793	819	2327	1500
Itga2b	1.36678	2.17447	14.1734	0.000166706	0.00181111	55	62	61	82	135	251
Itga3	2.43162	4.91867	10.2537	0.00136413	0.0098601	40	370	262	211	2661	756
Itga9	-2.12159	4.1531	26.1973	3.08256e-07	7.13653e-06	359	948	740	165	221	80
Itgal	1.38143	0.459496	9.70912	0.00183355	0.012423	5	15	32	42	32	62
Itgav	1.09082	9.73382	14.2302	0.000161753	0.00176801	8425	13909	16356	29313	26218	27058
Itgb3	1.0743	0.350873	8.8891	0.00286878	0.017867	18	20	17	47	24	44
Itm2b	1.06357	8.51357	16.5735	4.6801e-05	0.00061493	4728	5105	6992	12259	12190	10749
Izumo4	1.20799	2.92742	8.88819	0.00287021	0.017867	89	119	118	147	148	473
Jade3	-1.30099	4.84157	29.0033	7.22567e-08	1.9291e-06	961	961	972	381	400	396
Jag1	1.26927	7.3961	21.6161	3.33048e-06	6.18207e-05	2410	2425	2195	7245	4257	5443
Jak3	1.05297	2.33699	8.469	0.00361251	0.021192	58	64	110	149	95	242
Junb	1.21137	4.05185	9.89085	0.00166103	0.0115385	302	155	253	355	366	949
Kank1	1.03057	5.29964	16.3449	5.27994e-05	0.000680212	525	658	656	1084	1201	1493
Kbtbd3	1.27165	3.41466	16.7263	4.3178e-05	0.000572119	139	144	159	392	212	470
Kbtbd6	-2.05246	2.4036	42.0812	8.75613e-11	3.86873e-09	206	185	205	61	28	53
Kbtbd8	-1.00908	3.79862	13.8061	0.000202677	0.00213285	464	505	345	243	220	188
Kcna2	-1.4239	7.70521	8.72712	0.00313512	0.0190876	10755	2995	7899	4561	1238	2239
Kcna6	1.35726	1.512	11.2244	0.00080728	0.00654376	27	30	54	151	72	55
Kcnab2	-1.42271	3.30135	28.5861	8.96221e-08	2.35761e-06	352	300	360	143	115	117
Kcnc1	-1.33191	9.55415	16.8398	4.06705e-05	0.000546396	29510	21145	25953	14223	6006	10210
Kcnc2	1.63922	0.5717	17.0785	3.58658e-05	0.000492389	10	20	19	41	78	33
Kcnf1	-1.57358	3.18487	28.5293	9.22905e-08	2.42272e-06	260	403	295	82	115	128
Kcng4	1.5506	1.12672	20.3137	6.57288e-06	0.000112982	14	27	37	74	72	79
Kcnh2	-1.43945	3.21687	30.1171	4.06736e-08	1.14177e-06	357	317	282	118	112	123
Kcnh5	1.39189	0.367926	11.8776	0.000568119	0.00495741	15	14	18	66	26	30
Kcnip3	-1.12516	6.75544	7.73911	0.00540374	0.028977	4532	2626	3383	2650	705	1465
Kcnj4	-1.1417	1.39718	13.1318	0.000290324	0.00285948	66	77	106	36	42	34
Kcnk1	-1.95862	4.89085	38.3735	5.84212e-10	2.22142e-08	1269	1168	912	388	278	188
Kcnk5	-1.81808	1.63638	31.297	2.21424e-08	6.49167e-07	89	141	104	28	40	27
Kcnn2	2.82694	3.87299	52.4686	4.37191e-13	2.87218e-11	78	41	137	508	530	801
Kcnq4	-2.04979	1.41852	37.3136	1.00578e-09	3.70105e-08	111	77	107	31	17	22
Kcnt2	1.59002	-0.252529	15.7919	7.07061e-05	0.000874108	9	11	7	29	24	28
Kcnv1	-1.40924	2.61582	8.99531	0.00270673	0.016999	244	168	210	156	36	37
Kif11	-2.56979	6.89577	63.0317	2.03409e-15	2.18152e-13	3624	5566	5295	774	546	1140
Kif14	-2.78062	4.51148	63.869	1.32975e-15	1.46365e-13	665	1057	1096	123	88	205
Kif15	-2.57747	5.42519	50.6216	1.12006e-12	6.75932e-11	1151	2138	1932	227	203	457
Kif18a	-1.88323	5.17172	52.4299	4.45877e-13	2.91399e-11	1215	1481	1328	395	301	397
Kif18b	-2.69122	5.07725	74.4105	6.34511e-18	1.18834e-15	1120	1426	1599	181	161	307
Kif20a	-2.35693	5.73823	55.1804	1.09962e-13	7.97578e-12	1617	2226	2497	377	289	584
Kif20b	-2.28154	5.37509	42.1592	8.4138e-11	3.73062e-09	1201	1842	1840	232	249	538
Kif22	-2.38297	5.29939	53.0524	3.24765e-13	2.22686e-11	1342	1649	1697	240	205	466
Kif23	-2.64596	5.62053	55.7514	8.22398e-14	6.14253e-12	1625	2353	2043	240	212	523
Kif24	-1.71268	3.83929	33.0214	9.11523e-09	2.83114e-07	371	642	536	126	160	191
Kif26b	2.0448	0.362254	30.2935	3.71376e-08	1.04955e-06	13	8	12	55	40	43
Kif2c	-2.56483	5.18169	65.4752	5.88504e-16	6.90144e-14	1192	1549	1662	217	174	362
Kif4	-2.37917	5.72319	57.6038	3.20612e-14	2.61236e-12	1647	2237	2407	338	301	583
Kif5a	1.73414	3.51097	30.4623	3.40414e-08	9.708e-07	106	125	142	296	352	609
Kifc1	-1.80824	4.68404	34.9739	3.3415e-09	1.13322e-07	836	906	1091	231	192	396
Kifc2	1.87841	2.6711	17.1241	3.50147e-05	0.00048335	64	50	79	132	121	474
Kifc3	1.01447	6.51067	16.9651	3.80724e-05	0.000519274	1590	1213	1492	2699	2809	3200
Kifc5b	-1.3594	3.54919	14.7019	0.00012592	0.00143119	292	446	451	99	117	256
Kit	1.8654	5.23389	37.9798	7.14793e-10	2.67738e-08	334	410	408	1681	885	1646
Klc4	1.0139	4.90457	13.2387	0.000274223	0.00272659	534	421	454	908	697	1260
Klf10	-1.56439	5.99748	31.1563	2.38065e-08	6.96327e-07	3055	1761	1974	719	765	817
Klf12	-1.22975	6.17283	21.7247	3.14716e-06	5.87657e-05	2346	2516	2329	1277	919	863
Klhdc8b	1.4508	3.05383	9.47265	0.00208557	0.0138611	55	153	108	98	327	451
Klhl32	1.08708	3.53051	17.795	2.46024e-05	0.000358966	185	151	187	351	342	424
Klhl34	-1.27809	0.304837	9.67224	0.00187073	0.0126408	40	48	27	18	24	3
Knstrn	-2.44345	5.7795	59.2364	1.39822e-14	1.22691e-12	1888	2328	2373	389	255	578
Kntc1	-2.46858	5.35742	46.6478	8.49615e-12	4.57552e-10	915	1998	2012	276	213	409
Kpna2	-1.76311	7.61234	50.9995	9.23882e-13	5.73904e-11	6216	7609	7675	2137	2025	2187
Lama1	-1.88284	1.51743	18.4288	1.76374e-05	0.000269895	53	158	99	15	46	24
Lama4	1.6707	4.19745	8.56366	0.00342939	0.020375	128	297	197	189	1437	353
Lamb2	1.14512	6.99147	13.2267	0.000275992	0.00274201	1316	2105	2213	2706	5222	4596
Lamb3	-2.99315	0.335419	45.98	1.19468e-11	6.27232e-10	32	49	66	4	8	7
Lamc2	1.57396	2.05285	7.8871	0.00497888	0.0271867	28	65	55	32	286	122
Lbr	-1.47654	5.91519	36.0056	1.96753e-09	6.99393e-08	1919	2332	2057	755	697	821
Lcat	2.11578	4.03453	35.2436	2.90932e-09	9.92013e-08	103	120	213	594	419	894
Ldb3	1.19072	0.611764	9.74644	0.00179671	0.0122129	22	21	20	34	33	83
Lef1	1.39099	2.61932	11.7386	0.000612186	0.00526505	78	101	60	121	367	138
Lenep	1.08271	1.67403	9.93521	0.00162147	0.0113357	52	42	49	85	63	160
Lgals8	1.61751	6.2052	28.6369	8.73045e-08	2.30631e-06	733	788	1058	2078	2134	3773
Lgals9	1.93965	4.81427	14.7198	0.000124731	0.00142154	100	226	500	671	1733	765
Lgmn	1.08229	6.2536	18.7224	1.51193e-05	0.000234798	992	1125	1364	2479	2494	2408
Lhx2	-1.00429	4.9215	14.8138	0.000118661	0.00136352	911	1117	843	444	560	427
Lig1	-2.54887	6.23504	76.0404	2.77914e-18	5.71683e-16	2448	3360	3332	494	397	682
Limch1	1.18877	7.55203	20.2401	6.83042e-06	0.00011661	2266	2552	3321	7024	5384	6178
Lime1	1.07963	4.58627	7.07317	0.00782466	0.0383508	331	395	371	387	503	1469
Lin54	-1.37417	5.00018	29.0865	6.92176e-08	1.86783e-06	1009	1221	1048	467	360	439
Lin9	-1.37097	4.48039	27.9319	1.25659e-07	3.16619e-06	668	897	716	297	313	271
Lingo1	-2.2011	3.83675	40.4837	1.98259e-10	8.10343e-09	792	422	444	112	162	85
Lingo3	-2.01226	2.74083	23.3548	1.34708e-06	2.75296e-05	376	152	222	100	36	47
Lipe	1.27748	4.1456	15.038	0.000105366	0.00123087	289	250	194	485	879	409
Liph	-1.04031	0.70122	9.15354	0.00248238	0.0159248	44	41	62	21	31	19
Lipt2	-1.02696	1.46321	11.531	0.000684443	0.00575629	72	95	88	37	38	52
Lix1l	1.01398	8.14433	12.1839	0.000482031	0.00431421	5411	3621	4309	11877	7683	7321
Lmbr1l	1.44799	3.84095	16.386	5.16651e-05	0.000667656	180	176	190	306	354	853
Lmnb1	-2.42565	7.28021	86.3087	1.5393e-20	6.43837e-18	5704	6571	6365	1338	988	1146
Lmo1	-1.98597	2.61348	39.0192	4.19666e-10	1.63539e-08	172	204	307	62	46	65
Lmo3	-2.0747	2.89327	55.3306	1.01869e-13	7.47517e-12	298	302	242	73	61	65
Lor	-1.01669	0.957649	9.98247	0.00158037	0.0110971	65	66	45	28	28	31
Loxl3	1.73872	4.4157	22.0507	2.65542e-06	5.05618e-05	193	218	289	396	722	1248
Lppr4	1.72719	2.158	33.0754	8.86518e-09	2.76717e-07	48	36	61	136	164	185
Lrch1	1.07694	4.58356	12.6065	0.000384399	0.00360227	293	399	403	484	908	934
Lrp2bp	1.07481	1.06808	7.4968	0.00618086	0.0321149	18	44	32	37	65	99
Lrr1	-2.52061	1.89009	61.1861	5.19263e-15	5.1271e-13	115	164	158	29	23	22
Lrrc16b	1.02361	4.1483	9.44216	0.00212054	0.0140488	312	266	251	498	327	881
Lrrc75b	1.89177	4.34384	29.0772	6.95497e-08	1.86925e-06	145	134	333	707	714	860
Lrrc8b	-1.03066	6.0184	11.1665	0.000832863	0.00671314	1315	2370	2496	754	1163	1124
Lrrc8c	-1.10494	4.89985	11.5857	0.000664619	0.00561201	713	1200	978	351	648	344
Lrrk2	1.15176	5.47548	12.8506	0.000337377	0.00321688	492	892	579	1200	1998	1161
Lrrn1	-2.67126	6.14752	45.3622	1.63764e-11	8.25266e-10	4654	2037	2028	657	341	363
Lrrn3	1.27081	5.11116	15.3277	9.03804e-05	0.00108215	566	422	451	1011	1696	755
Lrrn4	-2.01346	0.925391	26.9099	2.13168e-07	5.1144e-06	44	81	80	11	14	28
Lrrtm4	-2.74458	1.84955	17.6604	2.64071e-05	0.000381746	296	100	35	28	30	4
Lsm2	-1.64241	4.36173	43.0569	5.31714e-11	2.41737e-09	714	746	746	234	251	221
Ltbp1	2.00803	4.97294	31.0894	2.46414e-08	7.1907e-07	138	367	384	1251	1249	1073
Ltbp3	1.48221	7.03655	21.3782	3.77026e-06	6.88635e-05	1113	1572	2236	3794	3794	6272
Lyar	-1.48659	4.7173	35.5649	2.46693e-09	8.57482e-08	900	1011	838	304	344	335
Lyn	1.25896	8.03181	16.8492	4.04705e-05	0.000544875	3523	3082	4368	12025	5940	8298
Lypd1	-1.53279	1.03755	11.4776	0.000704413	0.00589658	127	41	37	31	19	19
Mad2l1	-2.43157	5.45999	82.5811	1.01421e-19	3.34902e-17	1555	1907	1809	316	272	394
Maf	1.34987	6.07541	24.5707	7.16344e-07	1.5339e-05	765	831	1105	2022	2010	2897
Malat1	2.30109	12.3926	16.6554	4.48226e-05	0.000592035	15716	71304	41942	73298	170622	402627
Map3k8	1.01811	2.13056	7.98391	0.00471948	0.0260766	65	50	88	109	87	224
Map6d1	-1.02753	2.07908	10.4426	0.00123143	0.00909474	164	115	115	88	48	55
Mapk10	1.18309	5.5378	16.9904	3.75684e-05	0.000512958	528	752	739	1109	1907	1585
Mapk1ip1	1.41408	3.97237	12.6042	0.000384882	0.0036041	209	190	210	311	324	1016
Marcksl1	-1.20984	7.84303	8.04776	0.00455599	0.0253857	10779	6203	5851	5903	1820	2079
Masp1	1.43335	2.52984	19.6331	9.3831e-06	0.000153306	52	72	97	136	229	234
Mastl	-2.22743	5.08566	60.4404	7.58405e-15	7.10184e-13	1074	1432	1462	283	213	357
Matn2	-2.37176	4.12731	33.3856	7.55826e-09	2.37103e-07	364	884	823	70	193	139
Mb21d1	-1.6174	2.95081	32.4473	1.22466e-08	3.70291e-07	297	262	259	86	67	117
Mcc	1.01912	7.51337	15.6232	7.73024e-05	0.000946332	3096	2777	2719	7022	5473	4894
Mcf2l	1.20481	4.12252	14.8716	0.000115082	0.00132725	242	233	273	552	354	833
Mchr1	-3.13055	-0.533385	38.4473	5.62515e-10	2.15196e-08	24	25	27	2	4	1
Mcm10	-3.04808	4.76697	85.8702	1.92145e-20	7.5345e-18	987	1282	1171	119	92	211
Mcm2	-2.57461	6.55948	97.2476	6.11777e-23	5.48327e-20	3517	4149	3817	733	576	618
Mcm3	-2.70425	6.52484	98.929	2.61718e-23	2.52619e-20	3498	4010	3841	670	453	621
Mcm4	-2.22071	6.87812	67.524	2.08136e-16	2.58583e-14	3886	5109	4777	1175	876	901
Mcm5	-2.75769	6.30936	107.194	4.03595e-25	7.23473e-22	2859	3527	3433	516	407	532
Mcm6	-2.25844	7.02173	77.8147	1.13173e-18	2.73094e-16	4446	5572	5266	1165	1006	1026
Mcm7	-2.32296	7.0508	81.0099	2.24585e-19	6.26244e-17	4996	5554	5166	1005	888	1263
Mcm8	-1.37237	3.69442	22.7548	1.8404e-06	3.64824e-05	379	473	467	190	115	206
Mcph1	-1.32292	3.74994	26.6157	2.48215e-07	5.86555e-06	424	518	416	172	184	188
Mctp1	1.07582	-0.0283528	8.29984	0.00396485	0.0227797	15	10	16	33	26	28
Mdc1	-1.66397	7.23559	35.3438	2.76353e-09	9.50047e-08	4061	6093	6133	1750	1372	2043
Meis3	1.18032	3.82064	8.52985	0.00349369	0.0206495	179	239	196	200	385	832
Melk	-2.82623	4.89635	59.941	9.77463e-15	8.95271e-13	1047	1336	1316	143	98	289
Mertk	1.17587	4.24257	16.6128	4.58406e-05	0.00060421	189	314	321	508	651	713
Mettl1	-1.02844	3.39294	13.1534	0.000286995	0.00283337	428	271	294	162	135	193
Mex3a	-1.41625	6.25307	25.9074	3.58196e-07	8.21689e-06	2954	2878	2060	959	1197	796
Mfap3l	-1.86248	6.83508	39.5426	3.20981e-10	1.27458e-08	4326	5007	3407	1480	1149	861
Mfsd2a	-1.42104	1.70158	9.96925	0.00159176	0.0111645	64	171	94	26	73	22
Mfsd9	1.11366	1.15364	6.66702	0.00982135	0.0456776	18	35	45	31	109	74
Mgat5b	-1.02698	3.77284	14.3715	0.000150055	0.00166114	472	482	342	211	177	252
Mgme1	-1.33572	3.96672	25.0669	5.53742e-07	1.21475e-05	519	502	562	224	159	248
Mgst1	1.3248	5.89133	23.6935	1.12964e-06	2.33905e-05	611	817	979	2070	2183	1779
Mgst3	1.51422	3.66305	27.8226	1.32965e-07	3.31042e-06	181	143	141	435	553	338
Mical2	-1.97664	4.92911	48.6488	3.0615e-12	1.74617e-10	1195	1344	908	230	351	298
Micalcl	-2.01442	0.0344562	25.8112	3.76496e-07	8.574e-06	34	39	34	10	6	10
Mir17hg	-1.12387	-0.0843621	6.92252	0.00851171	0.0409057	17	38	28	10	7	24
Mir22hg	2.44979	4.18622	34.8843	3.49883e-09	1.17703e-07	97	149	155	342	612	1271
Mir3064	1.10966	1.28366	8.4911	0.00356888	0.0210443	40	36	31	54	48	136
Mir6390	2.07815	1.78999	21.2553	4.01989e-06	7.29976e-05	27	22	45	125	51	224
Mir9-1	1.17992	1.33554	10.8993	0.000961985	0.00750683	20	43	45	66	65	116
Mir99ahg	2.23019	2.71534	13.2935	0.000266329	0.00266075	31	88	46	56	170	568
Mis18a	-1.33826	3.51745	24.4068	7.79912e-07	1.65589e-05	344	397	417	164	118	178
Mis18bp1	-2.45933	5.25914	44.9919	1.97852e-11	9.69782e-10	1188	1786	1623	194	185	470
Mitf	1.81359	3.97651	42.0411	8.93741e-11	3.92121e-09	172	179	143	556	713	467
Mki67	-2.78836	8.62766	55.5829	8.95997e-14	6.65265e-12	9814	19820	19493	2440	1415	3314
Mkln1os	1.42501	0.528806	17.3019	3.18861e-05	0.000447547	19	21	13	51	47	44
Mlf1	-1.99681	1.63851	40.2528	2.23133e-10	9.06106e-09	97	129	117	33	29	22
Mlkl	1.39519	2.6117	9.22588	0.00238619	0.0154339	28	83	127	116	298	215
Mmaa	1.01873	3.65042	10.2283	0.00138302	0.00995848	183	190	215	312	275	620
Mmp17	-1.16259	1.38998	9.13298	0.00251043	0.0160473	44	107	99	28	54	28
Mmp19	2.22209	3.4326	42.7413	6.2479e-11	2.82009e-09	51	104	116	353	367	550
Mmp23	1.35271	0.358348	7.45203	0.00633648	0.0326968	15	8	25	28	18	85
Mms22l	-2.32187	4.45804	70.2362	5.2613e-17	7.58836e-15	725	1014	854	150	162	211
Mnda	1.65781	1.53989	16.4115	5.09752e-05	0.0006601	18	20	60	85	131	92
Mns1	-1.55836	2.98768	29.0726	6.9717e-08	1.86925e-06	257	300	275	101	64	119
Morc4	-1.0356	3.8452	13.99	0.00018379	0.0019728	384	508	475	232	261	171
Mrc2	-1.67111	1.61981	17.0815	3.58096e-05	0.000492389	67	170	86	31	50	19
Mro	1.04755	3.19647	10.3364	0.0013043	0.00950428	135	100	187	365	191	317
Mroh1	1.57001	5.86896	20.8537	4.95731e-06	8.75183e-05	489	682	922	1338	1846	3099
Mrto4	-1.05032	5.30626	19.1538	1.20595e-05	0.00019179	1285	1333	1172	613	602	618
Ms4a6c	1.82719	1.73945	7.98716	0.00471103	0.0260644	22	48	35	31	42	313
Msh6	-1.22163	6.89731	25.4876	4.45229e-07	1.00176e-05	3485	4282	4097	1645	1694	1761
Mtfr2	-1.42073	2.80919	13.8284	0.000200284	0.00211368	195	276	244	47	65	162
Mthfd1l	-1.13298	5.4656	15.9366	6.54991e-05	0.000818608	1169	1449	1692	813	487	666
Mthfr	1.2364	4.3425	15.6381	7.66916e-05	0.000941611	274	316	268	414	651	980
Mtl5	1.02363	1.59258	11.8853	0.000565777	0.00494385	42	47	49	75	109	99
Mtm1	1.35816	5.63235	28.9829	7.30214e-08	1.94139e-06	699	601	679	1946	1564	1563
Muc6	2.20285	2.63846	11.3521	0.00075364	0.00620924	18	66	75	65	113	574
Mvp	1.99102	3.4101	19.626	9.41766e-06	0.000153671	57	133	114	162	649	400
Mx1	2.352	4.93911	10.5062	0.00118974	0.0088546	41	257	415	278	2547	824
Mxd3	-2.19375	2.78723	33.3889	7.54538e-09	2.37103e-07	212	270	310	47	29	102
Mxd4	1.10757	5.59914	20.0569	7.51713e-06	0.000126272	736	629	819	1443	1612	1667
Mxra7	-1.07533	3.99025	10.1311	0.0014579	0.0103872	501	362	661	342	155	224
Myb	-2.9021	1.7859	53.5042	2.58034e-13	1.78885e-11	120	177	121	12	10	37
Mybl2	-2.63205	4.66126	86.5694	1.3492e-20	5.83785e-18	913	1176	996	137	151	215
Myc	-1.34181	6.28433	24.547	7.25197e-07	1.55022e-05	3110	2661	2179	1036	824	1291
Mycl	-1.31445	3.34645	23.3283	1.36574e-06	2.77753e-05	359	337	327	115	172	125
Myh14	1.22306	6.10263	9.30325	0.00228747	0.014934	370	1127	1431	2023	1984	2876
Myh8	2.98737	1.65925	25.4106	4.63376e-07	1.04015e-05	12	21	17	26	253	120
Myo6	1.11138	8.90674	14.424	0.000145933	0.00162481	6126	6930	8550	19345	10448	17012
Myoz3	1.96262	1.28728	8.77136	0.00305996	0.0187483	11	30	31	21	36	231
Myrip	1.13721	3.42238	7.73351	0.00542054	0.0290299	167	96	211	517	152	372
Myt1	-4.17115	2.58126	51.0382	9.0585e-13	5.65503e-11	376	269	146	24	0	19
N4bp3	-1.7591	2.16551	25.5694	4.26763e-07	9.66611e-06	179	183	120	46	69	25
Naaladl1	-1.93222	0.972157	27.8927	1.28236e-07	3.2182e-06	53	88	68	11	18	28
Naga	1.00568	4.16518	11.0219	0.000900436	0.00711503	244	260	342	469	426	821
Nanos1	-1.10098	3.95315	16.2821	5.45757e-05	0.000699506	423	584	487	191	281	227
Narf	1.34593	5.31667	21.3981	3.73143e-06	6.83534e-05	450	445	704	1258	1102	1730
Nasp	-1.79053	7.08171	45.5735	1.47017e-11	7.4687e-10	4750	5610	4586	1488	1119	1733
Ncald	-2.03886	7.2659	37.063	1.14372e-09	4.14779e-08	8096	5168	4362	1548	1777	944
Ncapd2	-1.39968	7.38898	20.5053	5.94649e-06	0.000103347	4548	6307	6428	2066	1442	3097
Ncapd3	-1.03213	5.7614	15.9571	6.47956e-05	0.000812243	1535	1862	1779	812	688	1045
Ncapg	-2.74526	5.26897	79.1159	5.85715e-19	1.49991e-16	1192	1867	1701	245	170	299
Ncapg2	-2.38206	6.22726	71.3413	3.00477e-17	4.83383e-15	2300	3375	3256	643	463	611
Ncaph	-1.91921	6.83752	43.6396	3.94765e-11	1.84145e-09	4173	4989	3704	964	1513	922
Ncor2	-1.0001	8.80544	17.2012	3.36233e-05	0.000466193	15290	12984	14186	7198	6266	7828
Ndc1	-1.32994	5.62927	27.3233	1.72121e-07	4.2019e-06	1428	1850	1752	735	648	617
Ndc80	-2.678	4.73353	69.5647	7.39474e-17	1.00858e-14	928	1114	1217	140	120	256
Ndrg2	2.04422	3.94242	50.1842	1.3997e-12	8.28464e-11	148	154	123	644	672	433
Ndrg4	2.2437	6.45215	50.5195	1.17986e-12	7.08365e-11	880	613	679	3594	4396	2261
Neat1	1.56812	3.67286	12.7327	0.00035932	0.00339514	96	199	162	215	318	848
Nebl	1.28717	4.71212	15.0365	0.00010545	0.00123087	407	273	401	1302	606	722
Necab2	-2.17217	2.20485	50.7625	1.04249e-12	6.41232e-11	143	214	169	39	41	36
Nedd9	1.20842	5.0464	10.7335	0.00105211	0.00803521	474	552	393	688	1835	750
Neil3	-1.90173	3.11197	11.3447	0.000756644	0.00622174	212	399	350	26	38	202
Nek2	-2.63684	4.81679	68.5659	1.22705e-16	1.58732e-14	930	1204	1307	181	120	258
Net1	-1.02751	5.16027	12.2999	0.000452976	0.00409802	1290	986	1131	728	375	568
Neto1	-1.66143	4.58125	20.7356	5.27265e-06	9.27927e-05	954	998	628	356	319	132
Neurl1a	-2.79156	2.97324	75.9539	2.90367e-18	5.8415e-16	262	332	367	38	36	68
Neurl1b	-1.97618	4.3391	34.0822	5.28334e-09	1.72644e-07	726	570	988	225	112	246
Neurl3	2.14413	1.1016	13.5303	0.000234739	0.00240057	8	8	40	61	34	156
Nfasc	1.46698	4.17848	10.3756	0.00127694	0.00936474	112	341	230	287	1041	565
Nfya	-1.01721	5.71084	18.1361	2.05662e-05	0.00030722	1715	1626	1640	839	752	876
Nhp2	-1.15991	5.34509	19.8734	8.27448e-06	0.000137521	1326	1430	1232	615	687	479
Nhs	-1.13986	1.50257	9.83048	0.00171644	0.0117886	49	105	115	28	48	47
Nhsl2	1.63713	4.84527	11.0432	0.000890142	0.00706037	125	460	409	388	1320	1416
Nid1	1.62782	2.98117	18.2721	1.9149e-05	0.000289496	37	101	135	254	313	277
Nifk	-1.1324	6.08543	19.8225	8.49761e-06	0.000140485	2390	2326	1915	1031	1123	867
Nipal3	1.00183	3.94751	11.0038	0.000909258	0.00716254	287	189	251	656	377	420
Nkd1	-2.50183	3.82692	41.2684	1.32698e-10	5.62531e-09	833	428	443	142	100	53
Nlrc3	1.57802	1.68457	17.8108	2.43998e-05	0.000356536	28	36	49	57	133	153
Nlrc5	1.9521	3.7658	15.0379	0.000105371	0.00123087	64	89	243	214	523	821
Nlrp1a	1.14836	0.948895	6.55884	0.0104364	0.0478467	17	29	38	25	57	110
Nme4	-1.18663	3.465	20.3141	6.57143e-06	0.000112982	390	360	334	185	147	142
Nmral1	-1.64051	3.26708	35.6986	2.30335e-09	8.0959e-08	290	375	362	126	94	108
Nolc1	-1.14672	6.82685	23.333	1.36242e-06	2.77741e-05	3778	3909	3437	1662	1681	1690
Nop16	-1.07944	4.4074	18.8682	1.40065e-05	0.000218871	756	673	613	325	331	310
Nop56	-1.18103	6.86583	20.0676	7.47505e-06	0.000126071	3584	4649	3279	1382	1746	1973
Nop58	-1.24225	6.89662	26.632	2.46132e-07	5.8273e-06	4081	4223	3610	1542	1752	1755
Nos1	1.51729	0.759774	7.49221	0.00619664	0.0321437	4	27	31	27	41	113
Nos1ap	1.71856	2.74391	30.7868	2.87983e-08	8.32631e-07	49	76	96	205	228	298
Notum	1.69775	0.626067	17.6793	2.6146e-05	0.000378409	19	12	18	26	62	79
Npff	1.61729	1.54683	10.8777	0.000973275	0.00757609	19	41	42	44	65	211
Nphp4	-1.22381	3.77925	17.7916	2.46466e-05	0.000359194	494	467	396	159	152	277
Npl	-1.3599	3.91477	28.341	1.01718e-07	2.61015e-06	561	489	485	220	189	188
Npm1	-1.16307	9.27699	22.8707	1.73271e-06	3.4566e-05	20693	21951	18408	9214	9723	8337
Nptx2	-3.87492	2.27344	111.621	4.32594e-26	1.35705e-22	182	278	169	14	18	10
Npvf	2.58169	1.23265	32.0379	1.51195e-08	4.51714e-07	10	24	13	39	140	107
Nr3c2	1.84127	2.9045	28.3525	1.01117e-07	2.60004e-06	71	66	94	394	254	169
Nr5a2	-3.11352	3.64842	57.2467	3.84429e-14	3.11214e-12	577	707	302	53	94	34
Nrbp2	1.265	4.9276	10.6641	0.00109233	0.0082919	440	459	372	611	619	1874
Nrg1	1.0909	1.66693	10.4231	0.00124446	0.00917481	41	53	47	60	140	104
Nrgn	-2.99121	2.14346	61.4926	4.44406e-15	4.4971e-13	206	136	204	33	9	25
Nrm	-1.10332	3.6924	16.4247	5.06208e-05	0.000656188	378	447	420	169	160	256
Nrp2	1.53406	4.02629	29.9713	4.38478e-08	1.21996e-06	156	205	232	655	456	609
Nrxn1	1.05188	8.41292	11.611	0.000655634	0.00555496	3362	5708	6700	13487	9339	9889
Nrxn3	2.40596	3.78422	42.1668	8.38116e-11	3.72932e-09	67	110	133	608	303	744
Nsg1	-1.03208	5.70679	15.3629	8.87114e-05	0.0010642	1623	1826	1537	892	906	633
Nsg2	-1.20983	3.86262	10.4757	0.00120953	0.0089912	674	379	383	319	117	181
Nsl1	-2.13732	3.43488	38.8615	4.54962e-10	1.76199e-08	345	454	442	78	57	153
Nsun7	1.4816	1.05265	13.0364	0.0003055	0.00298553	13	33	31	47	52	119
Nt5dc2	-1.2647	5.48349	25.0119	5.69763e-07	1.24554e-05	1345	1598	1545	712	583	571
Ntrk3	1.70843	6.55606	18.6188	1.59635e-05	0.000246991	1563	671	906	4398	1674	4220
Ntsr2	-1.73576	1.39171	13.7364	0.000210335	0.00219958	140	49	85	41	8	33
Nucks1	-1.15488	8.88026	20.243	6.82021e-06	0.00011661	13722	16989	15564	7978	6953	5834
Nudc	-1.0033	6.94884	17.6224	2.69401e-05	0.000388111	4058	3892	3776	2112	1874	1867
Nudt13	1.17741	4.00418	13.0842	0.000297793	0.00291745	256	220	222	414	350	835
Nudt7	2.01226	1.74074	18.8095	1.44449e-05	0.000224882	13	44	37	54	185	141
Nuf2	-2.64711	5.73264	67.7586	1.84793e-16	2.31878e-14	1825	2331	2355	357	212	479
Nup107	-1.14481	5.66588	20.4679	6.06412e-06	0.000105246	1510	1782	1673	650	692	918
Nup155	-1.05378	6.3564	16.3612	5.23447e-05	0.000675048	2053	3176	2631	1165	1293	1340
Nup205	-1.0509	6.93578	18.0405	2.1625e-05	0.000321505	3301	4498	3943	1874	1892	1914
Nup210	-1.87459	6.50562	49.832	1.67493e-12	9.82102e-11	2757	4042	3350	985	804	986
Nup37	-1.25479	3.29968	22.6071	1.9875e-06	3.89066e-05	322	362	294	139	150	120
Nup43	-1.28596	4.07214	26.8199	2.23329e-07	5.32468e-06	550	595	543	216	242	236
Nup85	-1.04167	5.63183	16.8574	4.0295e-05	0.000543095	1537	1668	1536	683	669	965
Nupr1	1.75413	1.01812	23.1645	1.48719e-06	2.99538e-05	12	21	32	74	52	90
Nusap1	-2.60292	5.91248	82.0481	1.32814e-19	3.8757e-17	2052	2693	2601	398	303	516
Nxpe2	1.91618	0.96355	17.8261	2.42045e-05	0.000354397	7	16	34	63	43	111
Nxpe4	1.12792	5.35168	7.80832	0.00520064	0.0280678	501	459	860	1797	546	1653
Nxt1	-1.87199	3.93562	47.6244	5.16216e-12	2.841e-10	538	660	502	159	172	132
Nyap1	1.38101	0.515854	12.9898	0.000313199	0.00304575	11	14	28	32	56	55
Oas1a	2.39071	1.44822	10.8554	0.000985073	0.00764263	3	13	46	25	187	116
Oas1b	1.82542	2.89507	11.4848	0.000701668	0.00588145	33	66	134	82	320	436
Ociad2	1.30392	4.79625	15.3668	8.85298e-05	0.00106304	203	448	486	766	1051	1002
Oip5	-2.24197	2.91717	55.0202	1.19299e-13	8.55408e-12	267	287	321	56	44	87
Olfml3	-1.737	2.55996	25.1791	5.22456e-07	1.15826e-05	182	271	181	47	98	44
Olfr856-ps1	1.53215	5.5284	7.94505	0.00482192	0.0265142	341	738	610	563	796	3630
Orc1	-1.69098	3.03211	26.9289	2.11084e-07	5.07411e-06	253	360	265	67	69	141
Osbpl10	-1.5039	2.67836	27.7622	1.37183e-07	3.39521e-06	184	239	239	61	84	90
Osmr	1.83036	2.02099	27.5688	1.51606e-07	3.73011e-06	23	44	58	145	112	191
Ovol1	1.19322	0.690729	8.03512	0.00458789	0.0255408	22	16	28	34	29	96
Oxtr	1.65229	0.766596	15.0446	0.000104999	0.00122973	21	26	8	70	75	27
P2rx4	1.46891	4.50891	31.431	2.06657e-08	6.08716e-07	309	262	287	679	718	993
P2ry2	-1.59279	0.593319	19.9024	8.14979e-06	0.00013617	57	52	42	15	23	10
Pa2g4	-1.04281	7.97503	18.1545	2.03689e-05	0.000304999	8442	8297	7370	4334	3841	3524
Pacsin1	1.3241	2.50003	15.5497	8.03625e-05	0.000976175	60	69	99	144	145	289
Padi2	1.86111	1.64439	28.9827	7.30266e-08	1.94139e-06	27	36	32	129	67	148
Pafah2	1.24642	6.2249	19.4803	1.01641e-05	0.000164407	1121	1013	1022	1786	2295	3468
Palb2	-1.77118	2.52564	31.8703	1.64819e-08	4.90084e-07	180	259	183	44	58	85
Pam	1.10965	6.21177	8.91362	0.00283052	0.0176703	568	1283	1484	1535	3205	2491
Pantr2	1.97568	1.25707	20.4586	6.0936e-06	0.000105611	19	20	30	53	53	169
Paqr9	-1.08319	0.281766	9.26713	0.00233303	0.0151647	36	42	31	16	20	15
Park2	1.01184	0.899359	9.54855	0.00200108	0.013349	38	23	23	57	62	50
Parp1	-1.02519	7.18293	17.7232	2.55487e-05	0.000370837	4285	4923	4651	2411	2351	2048
Parp10	1.61449	3.69786	10.6323	0.0011113	0.00840545	88	80	286	231	399	781
Parp14	1.52973	5.63422	12.1194	0.000499005	0.00443137	263	441	1110	1285	2281	1692
Parp3	1.4779	5.6984	21.1325	4.286e-06	7.70498e-05	477	689	784	1172	1756	2556
Parp4	1.19578	5.314	21.5985	3.36107e-06	6.22964e-05	470	603	645	1338	1402	1197
Parpbp	-1.95125	3.40796	32.4498	1.22314e-08	3.70291e-07	279	459	449	75	78	160
Pask	-2.00488	4.26195	47.9175	4.44539e-12	2.4573e-10	618	794	760	161	139	248
Pbk	-2.53684	5.18986	77.2116	1.53585e-18	3.6144e-16	1354	1528	1536	282	174	308
Pcdh9	1.1843	6.51269	20.0635	7.49136e-06	0.000126177	1184	1246	1538	3631	2730	2652
Pcdhga11	1.20571	0.401245	8.44084	0.00366887	0.0214425	11	34	9	33	39	55
Pcna	-1.9586	7.55352	62.9787	2.08949e-15	2.20327e-13	6525	7376	7355	1909	1635	1938
Pcolce2	-1.25359	0.0986651	11.1063	0.00086035	0.0068892	35	30	33	10	12	21
Pcp4l1	1.1334	3.22412	14.4214	0.000146129	0.00162556	134	155	124	263	413	230
Pcsk1n	1.15344	3.45925	16.8305	4.08718e-05	0.000547969	156	118	209	364	333	380
Pcyt2	1.25363	6.85566	7.41129	0.00648159	0.0332778	1409	1457	2003	2160	1710	7951
Pde2a	-2.05022	5.99338	18.4951	1.70346e-05	0.000261949	912	3244	3127	286	907	574
Pde3b	-1.31678	4.62532	16.9042	3.93138e-05	0.000532732	842	864	792	503	243	249
Pde9a	-2.49516	5.00266	70.5384	4.51386e-17	6.82408e-15	1316	1579	969	208	280	197
Pdgfrl	1.17813	3.21454	12.702	0.000365265	0.00344354	112	137	154	229	457	222
Pdk2	1.2731	5.5199	17.8402	2.40258e-05	0.000352603	806	433	671	1907	1383	1317
Pdlim4	-1.38193	3.08675	7.03301	0.00800206	0.0389487	223	127	513	150	34	148
Pdzd2	1.43164	5.20569	20.881	4.88723e-06	8.6495e-05	435	395	588	1560	793	1486
Pdzd3	-1.47167	0.827785	15.6241	7.72623e-05	0.000946332	76	43	56	23	10	31
Peg12	-2.54995	5.42941	85.0256	2.94525e-20	1.05591e-17	2073	1786	1371	312	310	270
Per3	1.49958	5.04168	16.9138	3.9117e-05	0.000531212	286	437	501	1073	626	1795
Pfkp	1.95273	4.91227	18.2871	1.89992e-05	0.000288273	215	303	360	469	2119	814
Phactr1	1.30861	1.58951	15.9587	6.4741e-05	0.000812243	26	37	58	100	87	113
Phf11d	2.49475	2.05034	16.0229	6.25823e-05	0.000790023	6	22	61	55	226	224
Phf19	-1.56069	3.95649	31.5036	1.99068e-08	5.87742e-07	441	661	537	153	212	193
Phf21b	1.23344	5.05997	14.6917	0.000126602	0.00143635	488	599	329	808	948	1603
Phkg1	3.1626	2.96006	25.1325	5.35222e-07	1.17618e-05	30	30	52	131	99	799
Phxr4	2.14398	1.67463	10.2606	0.001359	0.00983434	8	49	27	29	74	280
Phyhd1	1.53044	3.02254	14.9974	0.000107659	0.00125549	87	88	121	178	173	520
Phyhipl	1.53905	6.49877	20.3352	6.49941e-06	0.00011218	1406	932	957	4797	2551	2178
Pif1	-1.9879	3.47102	16.1151	5.96058e-05	0.000759323	302	467	479	47	49	228
Pik3ip1	1.24295	5.24034	14.5056	0.000139744	0.00156563	439	421	735	849	1206	1757
Pkd2l2	1.0454	3.92257	16.5474	4.74487e-05	0.00062279	227	220	254	424	448	584
Pkhd1	1.92998	0.950234	8.60863	0.00334574	0.0200297	28	7	19	118	7	83
Pkig	-1.17465	5.21725	23.532	1.22851e-06	2.52296e-05	1195	1174	1291	569	513	541
Pkmyt1	-1.77688	3.39787	25.8112	3.76492e-07	8.574e-06	310	414	424	67	90	185
Pkn3	-1.25733	1.85155	7.89913	0.00494586	0.0270653	72	151	130	26	28	99
Pla2g4c	-1.29217	1.32795	7.15935	0.00745744	0.0370011	38	121	86	15	24	65
Plcd1	1.62228	4.55129	22.5289	2.07008e-06	4.03344e-05	254	340	223	506	1240	774
Plce1	1.78116	5.15257	38.1262	6.63126e-10	2.49877e-08	267	367	505	1255	1332	1337
Plec	1.21039	6.25503	7.85188	0.00507678	0.0275464	456	1304	1515	1300	3497	2829
Plekha2	-1.1479	6.50679	12.7269	0.000360442	0.00340318	3225	3183	2505	1061	2015	937
Plekhg3	-1.19336	2.43581	11.3315	0.000762032	0.00625375	144	215	168	38	109	86
Plekhg4	-1.15238	0.940525	6.95216	0.00837179	0.040407	25	83	72	15	29	40
Plekhg5	-1.64299	5.31127	18.2804	1.90657e-05	0.000288584	958	1748	1562	220	450	716
Plekhh2	1.1526	6.57152	10.7801	0.00102595	0.00789791	921	1760	1515	1696	3846	3855
Plk1	-2.67773	5.74537	73.7116	9.04061e-18	1.59777e-15	1743	2266	2577	316	245	477
Plk4	-2.38915	5.31012	80.1252	3.5142e-19	9.38216e-17	1417	1805	1506	309	252	345
Plscr2	2.1983	4.27408	27.272	1.76752e-07	4.30658e-06	89	154	249	370	880	1030
Pltp	1.22914	2.44456	10.2105	0.00139645	0.0100358	29	96	105	151	182	208
Pmf1	-1.69147	4.66059	46.1904	1.07303e-11	5.68117e-10	888	992	857	269	289	292
Pnky	1.53046	2.06398	14.2495	0.000160106	0.00175154	57	37	57	155	59	228
Pnmal1	-1.42559	1.43344	15.7484	7.23505e-05	0.000890926	71	92	107	47	16	37
Pnpla2	1.03468	5.8789	17.4718	2.91598e-05	0.00041438	839	839	1065	1957	1795	1880
Pnpla3	2.00669	2.35976	12.8212	0.000342713	0.00325785	35	36	74	119	56	424
Pnpla7	1.55078	4.70379	22.6671	1.92636e-06	3.79466e-05	273	285	385	924	551	1308
Poc1b	-1.3946	5.03715	30.3773	3.55666e-08	1.0097e-06	1127	1176	1074	493	371	420
Pola1	-1.70755	5.64485	32.42	1.242e-08	3.7463e-07	1262	2052	2125	654	423	592
Pola2	-1.39486	4.87456	19.3118	1.11017e-05	0.000178367	871	1110	1033	284	281	596
Pold1	-1.98305	5.4927	55.2163	1.07972e-13	7.87696e-12	1612	1848	1642	410	345	544
Pold2	-1.35122	5.24261	29.6601	5.14832e-08	1.42923e-06	1243	1261	1358	563	453	498
Pold3	-1.0699	5.07724	13.8471	0.000198298	0.00209448	1104	1096	1045	504	344	710
Pole	-2.26256	5.65056	43.7544	3.72277e-11	1.75614e-09	1256	2518	2126	342	311	590
Pole2	-1.99794	3.26306	43.0811	5.25165e-11	2.39628e-09	318	411	352	110	58	102
Polq	-2.30057	4.0494	43.658	3.91076e-11	1.83105e-09	421	799	725	128	84	187
Polr3g	-1.01086	3.05684	12.4885	0.000409467	0.00378071	229	295	258	112	103	178
Polr3gl	1.58298	4.36072	25.156	5.28754e-07	1.16564e-05	254	250	227	535	552	1127
Polr3k	-1.45587	5.64661	22.9187	1.68996e-06	3.37668e-05	2531	1320	1369	685	574	645
Pou3f1	-1.25385	6.86898	23.7619	1.09017e-06	2.26481e-05	3688	3728	4296	1912	1323	1683
Ppargc1a	1.02412	7.4031	11.101	0.000862813	0.0068966	3308	2505	2131	6963	5479	3643
Ppat	-1.42143	5.84162	30.8134	2.84076e-08	8.23231e-07	1913	2228	1793	836	728	648
Ppih	-1.23263	4.27804	24.4587	7.59207e-07	1.61741e-05	627	687	614	287	279	254
Ppil1	-1.21071	4.55871	24.6324	6.93744e-07	1.48919e-05	759	753	820	338	319	353
Ppm1g	-1.00461	7.04255	17.4627	2.92994e-05	0.000415892	4177	4365	3975	2228	2092	1920
Ppp1r14b	-1.13307	7.5498	17.4733	2.91374e-05	0.00041438	6841	6435	5043	3275	2872	2185
Ppp1r15a	1.123	4.5862	11.9033	0.000560345	0.00490321	304	369	401	431	1035	887
Ppp2r2b	1.04799	1.57592	8.12161	0.00437407	0.0246014	58	23	54	123	62	92
Ppp3r2	1.11928	0.377631	6.86633	0.00878348	0.0419707	9	35	12	28	42	52
Ppp4r1l-ps	1.0227	3.03655	8.37941	0.00379495	0.0220153	111	142	130	183	168	440
Prc1	-2.39071	6.97728	65.933	4.66516e-16	5.52249e-14	4007	5119	5916	888	734	1268
Prdm1	-2.41301	2.27466	23.0568	1.57287e-06	3.14774e-05	362	143	60	40	36	30
Prdm8	-2.55325	2.88998	74.1509	7.23671e-18	1.33538e-15	317	263	308	62	40	47
Prelp	1.61461	2.48468	6.9233	0.00850796	0.0409057	15	77	104	49	305	251
Prex2	2.27224	4.83462	52.4938	4.31612e-13	2.85178e-11	185	240	270	1493	784	1079
Prickle1	1.11652	4.02085	6.76774	0.00928205	0.0436712	277	298	152	332	950	288
Prim1	-2.33576	4.69657	60.8011	6.31435e-15	6.04828e-13	954	1140	973	209	133	270
Prim2	-1.51726	4.48363	31.7406	1.76201e-08	5.22687e-07	713	784	853	327	213	280
Prkcb	-1.06477	9.09628	14.3156	0.000154575	0.0017029	18345	17812	16560	11284	6239	7658
Prkg1	1.48599	6.55703	26.6056	2.4952e-07	5.87425e-06	880	1105	1537	3618	3479	2765
Prkg2	-1.12676	1.95482	11.8956	0.000562672	0.00492015	152	107	110	78	37	52
Prmt3	-1.14476	5.56872	22.6467	1.94699e-06	3.82928e-05	1605	1623	1415	710	682	712
Prps1l3	-1.08788	5.9828	17.8913	2.33883e-05	0.000344456	2027	2203	1885	1077	1014	780
Prr11	-2.4503	5.4869	64.6141	9.11013e-16	1.02985e-13	1464	2027	1890	310	231	452
Prr5	-1.11702	4.15662	16.544	4.75337e-05	0.000623253	728	494	507	301	223	273
Prrg1	-1.07118	4.3311	15.9914	6.36315e-05	0.000800851	623	777	533	319	335	264
Prrt1	1.3562	1.10164	8.05405	0.00454022	0.0253203	12	35	38	28	69	125
Prss23	-1.12912	5.88842	14.4925	0.000140717	0.00157513	1527	2039	2208	700	1203	738
Psmc3ip	-2.18263	3.37945	66.3287	3.81653e-16	4.56094e-14	364	416	421	88	82	95
Psors1c2	1.60411	0.429613	9.57458	0.0019729	0.0131681	9	11	25	21	27	98
Pstpip2	-2.71929	1.22403	49.0961	2.43725e-12	1.40934e-10	112	109	54	12	11	19
Ptchd1	2.02114	1.62823	41.3279	1.28716e-10	5.47502e-09	26	25	35	132	113	98
Ptchd2	-1.48985	4.40834	14.2277	0.000161969	0.00176883	832	462	923	306	115	374
Ptgds	-2.0009	2.91499	33.9951	5.52505e-09	1.80074e-07	167	276	404	73	62	77
Ptgr2	1.04772	6.19987	11.7448	0.000610145	0.00525109	1302	865	1241	3247	1804	1981
Ptma	-1.18831	9.48909	22.0198	2.6985e-06	5.13041e-05	23604	24459	23033	12489	8776	9946
Ptpn5	-1.82692	0.561331	24.631	6.94276e-07	1.48919e-05	39	52	62	11	14	19
Ptprd	1.06006	4.59695	8.37515	0.00380387	0.0220466	191	529	394	508	944	884
Ptpre	-1.11135	3.59188	12.2766	0.000458671	0.00413166	250	519	395	142	219	179
Ptprn	1.6786	4.15862	13.479	0.000241253	0.00245319	58	245	301	461	698	786
Ptprr	1.34276	2.36576	11.756	0.000606478	0.0052339	83	67	54	273	154	82
Ptpru	-1.57758	0.311771	13.7332	0.000210702	0.0022014	35	58	30	5	22	15
Ptprv	-1.28409	3.73537	10.5302	0.0011744	0.0087664	246	541	546	103	154	299
Pus7l	-1.05948	3.19439	13.8513	0.000197862	0.002092	334	278	259	178	108	130
Pwp2	-1.09387	4.70982	19.3034	1.11505e-05	0.000178821	863	897	767	371	441	374
Pxdc1	1.63367	3.59336	37.5909	8.72489e-10	3.23905e-08	126	124	166	420	465	409
Pxmp4	1.25453	3.56094	21.2783	3.97212e-06	7.22351e-05	153	141	199	450	350	377
Pxylp1	-1.49571	3.25607	30.899	2.71811e-08	7.91341e-07	318	345	331	136	115	98
Pygb	1.48003	7.59443	29.0646	7.00045e-08	1.87296e-06	2409	1893	2954	7912	5716	6636
Pygl	-1.10141	2.01957	6.65399	0.0098934	0.0458767	127	59	198	48	37	98
Pygm	1.3499	4.44631	22.6406	1.95313e-06	3.83534e-05	257	350	265	613	954	658
Pyhin1	1.98248	2.66536	12.9812	0.000314632	0.00305336	15	62	106	103	250	377
Pyroxd2	2.11198	1.70491	21.1716	4.19947e-06	7.56025e-05	28	27	32	53	87	246
Rab11fip4	-1.5648	0.65648	20.2043	6.95947e-06	0.00011849	54	61	43	17	22	13
Rab15	-1.03572	0.851811	10.3491	0.00129539	0.00945585	51	60	54	31	26	22
Rab26	-1.65141	4.79005	13.1831	0.00028249	0.00279549	867	821	1287	273	105	584
Rab30	1.17801	2.45209	17.9759	2.23718e-05	0.00033065	78	79	78	152	162	225
Rab3d	1.06722	1.51495	10.2457	0.00137006	0.00989649	35	44	49	71	129	68
Rab3il1	1.27595	2.25369	17.079	3.58562e-05	0.000492389	64	58	74	184	103	188
Racgap1	-2.18969	6.8376	58.9628	1.6068e-14	1.38097e-12	3839	4704	4794	1019	692	1229
Rad18	-1.49898	4.5213	26.7556	2.30878e-07	5.48685e-06	582	986	834	227	326	301
Rad51	-2.62128	4.30354	62.9581	2.1115e-15	2.20792e-13	599	920	884	116	89	191
Rad51ap1	-2.34233	3.73898	37.2297	1.05005e-09	3.84141e-08	443	595	535	65	64	188
Rad51b	-1.97382	1.59203	34.683	3.88012e-09	1.28804e-07	81	136	114	23	24	39
Rad51c	-1.83543	3.01262	38.6787	4.99624e-10	1.92309e-08	269	312	304	95	54	99
Rad54b	-2.08848	3.18261	33.9403	5.68289e-09	1.84738e-07	237	450	346	56	63	129
Rad54l	-1.98222	4.26727	46.6082	8.66955e-12	4.64896e-10	675	724	774	163	135	258
Ralgapa2	1.43809	6.69809	30.6593	3.07552e-08	8.83103e-07	1197	1422	1363	4338	3136	3314
Ramp2	-1.29726	1.92785	18.7383	1.49939e-05	0.00023314	157	114	103	44	56	53
Ranbp1	-1.28643	6.84201	26.4387	2.72029e-07	6.35647e-06	3923	4119	3533	1697	1684	1360
Rangap1	-1.15459	6.98289	20.0996	7.35134e-06	0.000124319	3240	4437	4732	1698	1899	1997
Rapgef4	1.24321	7.30973	17.6886	2.60181e-05	0.000376992	2153	2481	2071	4278	3957	7781
Rapgef5	1.2033	0.300295	8.47793	0.00359481	0.0211178	10	25	15	26	61	28
Rapgefl1	1.04873	1.9779	10.5357	0.00117092	0.00875084	61	61	58	93	94	191
Rasgrp1	-1.74212	0.742944	21.6442	3.28195e-06	6.11008e-05	74	65	34	20	14	16
Rasgrp4	1.2163	0.638529	7.30635	0.00687112	0.0348499	15	21	30	27	31	98
Rassf3	-1.01946	7.48284	17.9004	2.32766e-05	0.000343214	5812	5695	5538	2428	2798	3219
Rb1	1.41169	7.38559	26.8429	2.20683e-07	5.27453e-06	2096	2155	2249	7119	5789	4343
Rbfox3	-1.72545	1.34595	14.9273	0.000111735	0.00129459	63	123	81	9	48	25
Rbl1	-1.79698	5.75411	46.1027	1.12216e-11	5.91634e-10	1729	2063	2161	622	452	645
Rbms1	1.09933	4.31109	9.15961	0.00247415	0.0158801	214	388	294	355	972	599
Rbmxl1	-1.23015	6.93755	23.3315	1.36347e-06	2.77741e-05	4575	4068	3586	1910	1811	1486
Rbpms	-1.14083	1.82816	10.5483	0.00116297	0.00870182	104	154	80	39	75	39
Rcc1	-1.38296	5.83109	31.3361	2.17003e-08	6.37693e-07	2181	1793	1874	676	732	844
Rcl1	-1.21299	4.35973	23.9613	9.82918e-07	2.05561e-05	715	710	607	293	275	310
Rcor2	-1.74133	3.503	20.0811	7.4228e-06	0.000125358	448	354	427	78	70	228
Rdh10	1.03634	4.434	12.2953	0.000454112	0.00410533	251	347	407	498	848	725
Recql4	-1.57635	2.95896	21.2893	3.94924e-06	7.19232e-05	231	308	278	72	57	151
Reln	1.25112	0.949381	13.1621	0.000285663	0.00282244	15	30	34	49	70	70
Relt	-1.13171	2.86078	15.4749	8.36068e-05	0.00100875	185	301	215	93	114	114
Repin1	-1.08249	6.7638	19.8294	8.46697e-06	0.000140163	3774	3141	3585	1564	1533	1880
Rerg	1.46535	3.98575	21.6213	3.32137e-06	6.1743e-05	138	194	266	420	698	535
Ret	2.16162	1.68156	12.1048	0.000502921	0.00446288	8	11	64	58	104	216
Rfc4	-2.10614	4.16959	65.0938	7.14168e-16	8.22145e-14	717	666	684	179	140	160
Rfc5	-1.91396	4.66381	50.6209	1.12045e-12	6.75932e-11	797	1054	987	236	215	307
Rfx4	-1.89063	8.42471	39.233	3.7612e-10	1.47305e-08	18182	11375	9002	3742	3260	3397
Rgs10	-1.05504	2.51592	14.5284	0.000138063	0.0015523	196	163	181	92	97	70
Rhoj	1.09903	5.66847	13.0822	0.000298122	0.00291796	550	980	770	1198	2072	1675
Rif1	-1.12752	6.6918	17.5308	2.82692e-05	0.000404012	2650	4366	3067	1512	1596	1515
Rimbp3	-1.1738	2.05667	14.3442	0.000152251	0.00168173	163	132	107	77	52	46
Rims4	-2.79887	1.45373	45.5742	1.46968e-11	7.4687e-10	150	75	103	26	8	10
Rmi2	-1.61371	3.14267	28.0529	1.18045e-07	2.99238e-06	304	315	316	88	70	153
Rnase10	1.36198	1.28286	18.3654	1.82335e-05	0.000277327	40	29	24	79	93	70
Rnd1	1.2592	2.16867	8.81335	0.00299034	0.0183935	64	67	55	58	260	130
Rnf122	-2.01032	5.60011	44.1626	3.02203e-11	1.44441e-09	2191	2167	1165	499	413	460
Rnf144a	-1.02892	5.39491	14.0636	0.000176727	0.00190349	1570	1101	1340	751	698	510
Rnf165	-1.16322	3.00009	11.4549	0.000713072	0.00596111	242	314	222	92	181	73
Rnf219	-1.07783	4.43195	19.1237	1.22513e-05	0.000194103	689	738	649	320	351	313
Rnft1	1.03054	6.6294	8.58291	0.00339332	0.0202566	1754	1621	1255	2765	4880	1772
Robo3	1.33713	1.61955	10.8014	0.00101425	0.00781741	28	36	58	68	65	182
Ror2	-1.06171	3.72813	8.02672	0.00460923	0.0256141	310	529	427	141	336	128
Rpa2	-1.80971	4.93885	52.6825	3.92064e-13	2.61682e-11	1039	1198	1148	299	320	350
Rph3a	-1.82341	1.51855	6.79187	0.00915741	0.0432307	30	199	80	4	23	64
Rps6kb2	1.01471	4.23409	10.3213	0.00131507	0.00957163	304	305	275	434	441	934
Rpusd2	-1.18154	3.71883	20.8951	4.85127e-06	8.61015e-05	494	407	391	206	173	190
Rrad	3.09296	1.29995	22.4418	2.16604e-06	4.20085e-05	3	27	7	34	189	89
Rrm1	-2.04257	7.56958	57.6426	3.14343e-14	2.57802e-12	5717	8301	7721	1990	1592	1701
Rrm2	-2.78288	7.21832	100.6	1.12541e-23	1.28379e-20	5223	6983	6285	1067	756	864
Rrp15	-1.14681	4.42881	18.0118	2.19545e-05	0.000326018	798	705	600	324	371	252
Rrp1b	-1.07207	5.34894	15.9735	6.42353e-05	0.00080764	1277	1499	1146	502	573	805
Rsl1d1	-1.02091	7.21252	17.1831	3.39451e-05	0.000469618	4856	5096	4185	2384	2499	2083
Rsrp1	1.38016	7.16537	12.4608	0.000415579	0.0038287	1772	1975	1923	2559	3362	9062
Rtkn2	-2.25192	3.93533	60.2426	8.38592e-15	7.73724e-13	457	707	623	119	105	153
Rtn2	-1.33433	3.46196	21.4574	3.61778e-06	6.67588e-05	421	363	330	188	140	110
Runx1t1	1.14769	1.49821	14.5645	0.000135439	0.0015297	43	40	39	80	78	116
Ruvbl2	-1.1872	6.04675	21.9037	2.8668e-06	5.41757e-05	2413	2139	1979	1081	793	998
Ryr3	-1.16972	2.78937	10.1291	0.00145946	0.0103876	226	291	155	49	133	120
S100a11	1.3029	6.11047	11.3768	0.000743651	0.00614663	632	1152	1049	1277	3822	1899
S100a13	1.59192	2.10922	30.892	2.72792e-08	7.92359e-07	46	54	50	126	167	165
S100a4	2.37634	3.59483	22.3709	2.24749e-06	4.3387e-05	50	71	157	165	603	691
S100b	2.27592	5.03748	18.8657	1.40256e-05	0.000218896	290	107	402	1538	413	1951
S1pr1	1.23475	4.84297	13.6705	0.000217846	0.00226286	542	277	396	1343	739	768
Sae1	-1.00154	7.09915	17.2185	3.33171e-05	0.000462459	4258	4356	4394	2288	2266	1942
Sall3	-1.54628	7.05631	25.5652	4.27673e-07	9.66927e-06	6581	3712	3824	1983	1442	1398
Samd4	1.42598	6.00584	20.8954	4.85058e-06	8.61015e-05	615	951	912	1503	2986	2190
Samd9l	1.04591	7.05119	6.68659	0.00971411	0.045268	1174	1294	3681	3023	4617	5146
Sapcd2	-2.17297	2.66128	23.1043	1.53449e-06	3.07585e-05	181	248	296	40	19	107
Sass6	-1.31676	4.16236	27.0441	1.98866e-07	4.81732e-06	529	671	609	228	242	258
Sat1	1.21743	6.18013	14.705	0.000125711	0.00143012	890	885	1326	2012	1711	3557
Sbno2	1.41059	5.99523	17.5364	2.81858e-05	0.000403279	713	702	1064	2131	1292	3226
Scara5	1.29907	0.328694	13.0093	0.000309952	0.00302197	12	15	21	40	32	49
Scarb1	-1.20752	6.0043	21.7198	3.15514e-06	5.88271e-05	1865	2360	2141	906	1069	780
Scarna17	1.08105	0.469766	6.80704	0.00907994	0.0429712	15	28	18	21	39	73
Scml4	-2.37507	2.32604	48.293	3.67063e-12	2.06543e-10	244	141	199	28	53	31
Scn1b	1.3605	5.2315	17.9596	2.25643e-05	0.000333102	309	490	697	1003	1438	1419
Scn2a1	1.21929	3.479	13.8849	0.000194352	0.00206672	96	203	175	263	394	457
Scn5a	-3.4367	4.90581	41.4632	1.20113e-10	5.16159e-09	845	1512	1531	57	248	53
Scn8a	1.04015	6.28134	9.88118	0.00166978	0.0115695	1030	1317	1272	2173	1471	3877
Scrg1	3.6913	1.86133	45.5817	1.46402e-11	7.4687e-10	15	3	18	223	53	197
Scrn1	1.24999	4.91585	7.2829	0.00696142	0.0351941	178	669	422	500	1613	915
Sdc1	-2.22681	5.04549	69.2774	8.55442e-17	1.14192e-14	1036	1377	1447	291	265	268
Sec16b	-2.0771	1.55267	21.7472	3.1104e-06	5.82201e-05	83	100	143	21	8	52
Sel1l3	-1.64962	6.99569	26.93	2.10955e-07	5.07411e-06	3398	5216	5143	900	1685	1833
Sema3e	-1.51516	0.753108	10.5322	0.00117315	0.00876231	21	96	52	14	29	16
Sema4d	-1.02698	1.45942	6.86653	0.0087825	0.0419707	45	129	80	28	57	42
Sema5b	-2.04573	3.88534	55.9312	7.50538e-14	5.63937e-12	535	642	504	115	160	133
Serpinb1a	3.45397	1.01712	47.449	5.64542e-12	3.07994e-10	3	6	14	56	54	157
Serpinb9	1.84719	1.46692	20.6955	5.38414e-06	9.46221e-05	32	17	34	142	46	111
Serpinf1	1.45326	2.09836	14.0032	0.000182502	0.00196381	28	46	86	146	97	202
Sertad4	-1.59897	1.12682	12.4492	0.00041817	0.00384692	57	120	47	10	40	25
Sez6l	2.27554	6.68861	64.0924	1.18718e-15	1.32564e-13	868	718	926	5159	3656	3327
Sfrp2	-1.8598	1.0502	28.432	9.70467e-08	2.516e-06	72	88	60	28	13	18
Sft2d2	1.09866	6.57044	16.9092	3.92118e-05	0.000531924	1189	1657	1456	2500	3703	3034
Sfxn4	1.21531	2.95318	11.042	0.000890705	0.00706037	77	111	142	191	167	420
Sgms2	1.08706	4.90604	6.75735	0.00933626	0.0438478	279	610	473	476	1649	775
Sgol1	-2.55966	4.41095	73.8045	8.62499e-18	1.54609e-15	734	898	942	139	104	197
Sgol2a	-2.27666	5.66269	62.9939	2.07348e-15	2.20327e-13	1661	2179	2122	420	299	519
Sh3glb2	1.4927	7.36814	16.6967	4.38578e-05	0.000580514	1756	1963	2443	3234	4508	9831
Shcbp1	-2.2893	4.79848	45.0455	1.92507e-11	9.51016e-10	836	1221	1217	203	135	340
Shisa7	1.37307	1.51871	10.9404	0.000940878	0.00736502	26	50	36	84	44	166
Shmt1	-1.90858	4.93893	53.9743	2.03133e-13	1.42397e-11	1090	1217	1127	308	250	362
Sirpa	-1.28584	6.78809	18.3702	1.81885e-05	0.000276977	2785	4357	3999	1066	1955	1566
Six3	-1.09812	1.23746	11.2839	0.000781824	0.00638266	96	60	63	34	41	27
Ska1	-2.27715	3.28989	29.3274	6.1125e-08	1.66377e-06	308	429	403	44	44	154
Ska2	-1.4711	4.98851	33.0468	8.99657e-09	2.80122e-07	1065	1248	998	413	429	351
Ska3	-2.31192	4.56902	69.9564	6.06286e-17	8.54795e-15	855	966	977	159	163	248
Skp2	-2.26398	5.23442	73.6145	9.49651e-18	1.64907e-15	1439	1722	1262	276	327	320
Slc14a2	-3.42563	0.649249	69.6406	7.11563e-17	9.92076e-15	66	55	69	8	2	6
Slc16a14	1.13107	1.98149	7.50325	0.00615878	0.03204	78	47	46	217	78	76
Slc1a2	2.06038	8.5363	26.749	2.31672e-07	5.49531e-06	3642	2247	4329	21810	6867	13937
Slc1a5	-1.25846	2.76973	12.4334	0.000421729	0.00387682	145	243	286	77	62	148
Slc25a29	1.08722	3.80996	15.2448	9.44349e-05	0.00112319	182	192	262	414	376	571
Slc25a34	2.79095	2.57294	44.5675	2.45735e-11	1.19515e-09	52	33	20	286	318	122
Slc25a42	1.68476	4.70816	41.8942	9.63476e-11	4.19781e-09	272	255	354	910	897	1035
Slc27a1	1.2211	7.90713	18.2627	1.9244e-05	0.000290581	3461	3119	3676	7090	5769	11236
Slc29a4	-1.56331	3.18431	28.8501	7.82036e-08	2.07025e-06	322	345	289	140	79	102
Slc2a8	1.06421	3.40054	15.6292	7.70574e-05	0.000945177	136	153	194	298	324	394
Slc35g1	-1.57748	3.40017	27.8616	1.30314e-07	3.25732e-06	385	436	294	113	163	96
Slc37a1	1.33729	1.37628	12.0833	0.000508761	0.00450843	19	54	30	54	100	108
Slc37a2	1.01915	4.33948	13.251	0.000272441	0.00271139	276	323	350	830	546	541
Slc39a12	1.89105	4.18642	35.0846	3.15681e-09	1.07349e-07	118	177	254	564	646	839
Slc39a13	1.31575	5.13982	21.2526	4.02569e-06	7.29976e-05	488	446	502	811	1195	1600
Slc41a3	1.23162	3.4095	16.2627	5.51399e-05	0.000706015	158	112	178	461	313	274
Slc43a1	-1.60836	2.17554	29.5425	5.47043e-08	1.51196e-06	166	186	121	48	50	58
Slc46a3	1.17576	1.25825	11.2127	0.000812384	0.00658089	33	26	43	98	44	86
Slc4a3	1.33272	6.26202	29.4373	5.77552e-08	1.5858e-06	1088	1074	941	2269	2823	2746
Slc4a4	1.35788	10.112	17.2335	3.30549e-05	0.000460347	13832	13202	17168	57103	27308	28546
Slc4a8	1.01189	5.20112	13.0321	0.000306201	0.00299005	563	517	652	1522	1021	941
Slc5a3	1.28396	10.7219	20.6816	5.42358e-06	9.5049e-05	19041	24474	26442	73644	47495	49113
Slc6a8	1.67252	6.80774	36.342	1.65561e-09	5.90186e-08	1370	1099	1337	5154	3164	3815
Slc7a11	2.20623	5.76786	41.8591	9.80913e-11	4.259e-09	367	440	573	2107	1250	3065
Slc7a8	1.2256	0.836763	10.1972	0.00140657	0.0100855	15	22	37	47	40	89
Slc8b1	1.02711	2.99726	9.00677	0.00268981	0.0169437	99	98	175	185	203	380
Slc9a9	1.17912	3.23731	13.7803	0.00020548	0.00215762	116	137	156	344	182	405
Slco1a4	3.26722	0.899764	69.5823	7.32907e-17	1.00858e-14	9	10	5	57	82	99
Slco1a5	1.75538	0.44856	8.16356	0.00427403	0.0241253	13	25	5	11	98	37
Slfn9	-1.71119	5.42424	37.842	7.6714e-10	2.8564e-08	1195	1538	1936	466	533	427
Slitrk3	-2.11109	1.12119	21.5125	3.51538e-06	6.49646e-05	114	61	64	34	11	6
Smad5	-1.03977	8.55154	14.208	0.000163671	0.00178277	14694	10218	11033	7297	4979	5186
Smc2	-2.0186	7.07631	50.6221	1.11978e-12	6.75932e-11	3832	5812	5743	1172	1067	1582
Smco4	-1.31384	1.89761	15.0436	0.000105058	0.00122973	126	143	100	33	75	40
Smoc1	-1.53988	6.6305	20.0584	7.51127e-06	0.000126272	5135	2532	2827	1427	764	1428
Smpd1	1.1967	6.45479	20.944	4.72918e-06	8.42922e-05	1365	1005	1421	3085	3063	2537
Snap91	1.53539	5.21698	20.2771	6.69994e-06	0.000114851	404	549	403	990	2027	906
Sncaip	-1.49794	5.84427	27.8161	1.3341e-07	3.31492e-06	2248	2245	1540	835	740	553
Snrpd1	-1.39581	6.05397	30.1237	4.05353e-08	1.14044e-06	2410	2431	2004	884	965	750
Snrpg	-1.05105	5.44949	16.7496	4.26511e-05	0.000567536	1584	1394	1210	778	629	611
Snta1	1.33008	2.2266	22.2876	2.3472e-06	4.51037e-05	61	52	73	166	158	145
Snx14	1.08272	5.92518	19.7155	8.98681e-06	0.000147407	886	936	949	2068	1686	2132
Snx22	1.25323	1.83375	10.1036	0.00147978	0.0105083	38	60	51	62	92	208
Snx32	1.51248	4.15389	11.7136	0.000620453	0.00532084	153	225	279	370	320	1219
Socs2	1.24065	1.0795	11.6524	0.000641209	0.00545114	46	17	21	82	60	61
Sord	1.14868	5.5878	13.5208	0.000235936	0.00240888	570	577	977	1385	1216	2148
Sox3	-1.84734	6.54795	28.4646	9.54295e-08	2.49469e-06	5193	2730	2500	1187	1020	675
Sp110	2.02195	0.638865	22.4876	2.11506e-06	4.11469e-05	7	16	19	38	43	96
Spaca6	1.30528	2.69086	9.88323	0.00166791	0.011563	61	119	83	91	214	357
Spag1	1.05355	3.422	7.97193	0.00475081	0.0261691	138	164	191	208	231	605
Sparcl1	2.17341	6.33799	10.7424	0.0010471	0.00800185	92	726	1267	1237	3044	5271
Spata1	1.10791	2.33756	8.68908	0.00320123	0.0193794	59	96	71	95	123	279
Spata13	-1.19833	4.58879	20.7998	5.0989e-06	8.9861e-05	878	749	750	386	369	277
Spata2l	1.28325	0.309889	12.812	0.000344411	0.00327151	15	14	19	33	36	52
Spc24	-2.42597	3.42129	45.6186	1.43672e-11	7.38852e-10	360	446	465	70	41	130
Spc25	-1.98013	5.30551	48.2661	3.72136e-12	2.08463e-10	1232	1499	1745	353	295	495
Spdl1	-2.52584	3.62067	57.0241	4.30505e-14	3.44075e-12	399	513	565	60	67	135
Sphk1	1.33985	3.96846	13.4562	0.000244196	0.00247376	206	261	163	253	730	621
Spidr	-1.08769	4.32781	16.4683	4.94694e-05	0.000643923	566	693	676	372	254	282
Spns2	-1.26813	0.763795	11.0595	0.000882348	0.00701629	39	72	51	12	22	36
Spon1	-2.18723	3.74916	41.232	1.35191e-10	5.71171e-09	340	667	549	74	139	132
Spp1	-2.59923	2.96867	28.3564	1.00913e-07	2.60004e-06	128	364	452	41	88	25
Sptbn2	-1.1901	3.69061	14.303	0.000155621	0.00171142	522	390	356	259	128	166
Srgap1	1.16329	6.58501	20.9865	4.62543e-06	8.25603e-05	1179	1344	1691	2951	3133	3386
Srgap3	1.07454	8.19014	15.5651	7.97132e-05	0.000969226	4800	3603	4981	11517	7473	9215
Srm	-1.13725	5.66221	22.3337	2.29149e-06	4.41006e-05	1768	1598	1581	783	702	768
Srsf3	-1.26207	8.34093	27.1597	1.87327e-07	4.55539e-06	11549	10434	10588	4242	5051	4301
Srxn1	1.0706	5.57661	18.4902	1.70784e-05	0.000262301	685	676	827	1613	1342	1653
Ssh3	1.44917	2.92821	11.7216	0.000617786	0.00530231	79	89	121	129	177	501
St3gal6	-1.24517	4.02778	13.6523	0.000219977	0.00227745	646	628	350	212	315	154
St8sia5	1.77147	1.71202	25.4968	4.43111e-07	1.00003e-05	46	22	35	157	84	110
Stac2	1.61591	1.3657	12.1268	0.000497031	0.00441991	21	20	47	151	39	74
Stard13	1.13621	5.45367	16.4454	5.0072e-05	0.000650418	454	811	683	1296	1377	1626
Stard5	1.0547	4.81723	16.4344	5.03617e-05	0.000653504	506	383	412	925	1005	771
Stard8	1.27123	2.25623	9.72077	0.00182197	0.0123579	66	85	45	109	273	90
Stat1	1.18896	7.13688	10.1011	0.00148185	0.0105171	1150	1754	3194	4121	6321	3458
Stat2	1.7346	7.08098	19.7726	8.72239e-06	0.000143633	1055	1109	2284	3010	4161	7812
Stil	-2.23623	4.97132	49.4066	2.08043e-12	1.2142e-10	959	1465	1245	198	208	383
Stmn1	-2.06826	6.99913	60.958	5.83044e-15	5.62772e-13	4101	5293	5291	988	1125	1410
Stx1a	1.54706	3.45223	15.8284	6.93552e-05	0.0008608	127	148	121	201	284	694
Styk1	2.5579	2.66772	25.3183	4.86067e-07	1.08526e-05	14	59	59	108	286	388
Sucnr1	2.38737	0.947415	33.7634	6.22399e-09	2.01285e-07	6	23	14	91	46	86
Sugct	1.07012	0.511894	9.79466	0.00175019	0.0119901	17	27	18	39	41	52
Sulf1	-3.77427	2.26933	93.7592	3.56335e-22	2.63017e-19	245	148	232	24	10	9
Supt16	-1.01787	7.66628	14.7918	0.000120057	0.00137703	5828	7308	6211	3761	3238	2538
Suv39h1	-1.0828	5.7921	19.0248	1.29027e-05	0.000202886	1710	1849	1789	746	770	1023
Suv39h2	-2.06653	3.70898	61.3307	4.8249e-15	4.80499e-13	464	561	466	119	118	119
Sv2a	1.66115	5.08008	42.0148	9.05863e-11	3.96054e-09	345	423	387	1022	1309	1336
Sv2c	-2.55459	0.951278	45.4386	1.57503e-11	7.96916e-10	79	64	78	6	12	22
Svil	-1.00381	5.31078	11.0852	0.000870195	0.00694164	1287	1495	981	684	763	421
Syce2	-2.17239	1.47742	40.5305	1.93572e-10	7.96374e-09	78	136	99	21	20	30
Syk	-3.7843	0.4069	70.4738	4.66413e-17	6.96732e-15	56	41	65	5	2	4
Syne2	-1.18363	6.02978	11.9135	0.000557283	0.00487982	1100	3068	2275	874	1050	919
Synpo2	2.1117	0.939576	35.655	2.35539e-09	8.2557e-08	13	18	18	69	52	96
Syt13	-3.80481	3.56539	59.5445	1.19561e-14	1.07161e-12	273	756	527	15	64	33
Syt15	1.83865	0.247094	16.8931	3.95444e-05	0.000534766	8	14	13	26	27	79
Syt16	-1.64412	1.37365	16.8205	4.10865e-05	0.000548461	123	70	75	46	12	25
Tacc2	-1.62937	7.03677	32.8927	9.73898e-09	3.00997e-07	6190	3679	4256	1774	1390	1397
Tacc3	-1.91342	5.86208	42.4841	7.12604e-11	3.19348e-09	1801	2385	2342	511	434	804
Taf5	-1.16434	3.14104	17.1846	3.39178e-05	0.000469618	260	330	269	94	145	147
Tal1	-2.31715	-0.178372	29.2351	6.41073e-08	1.73741e-06	36	28	30	8	3	6
Tango2	1.01773	3.13276	15.0794	0.00010308	0.00121223	150	120	139	240	300	294
Tatdn3	1.1094	3.42056	13.9279	0.000189957	0.00203204	161	168	151	294	252	501
Tbc1d16	-1.24966	3.99436	12.9412	0.000321427	0.00310763	670	530	388	307	229	125
Tbc1d2	1.11051	0.669395	10.0057	0.0015606	0.0109705	15	24	31	38	58	53
Tbkbp1	1.17099	5.35109	12.4067	0.000427792	0.00392107	482	692	611	854	1102	2110
Tcf19	-1.29952	3.93924	17.7221	2.55638e-05	0.000370837	444	463	635	224	132	274
Tcf7	-1.41348	3.25007	25.2361	5.07246e-07	1.12853e-05	303	377	294	94	149	125
Tchh	1.34141	2.5666	9.69559	0.00184711	0.0124946	54	109	74	72	264	273
Tcirg1	1.43419	5.86859	9.38337	0.00218962	0.0144228	517	588	1140	1064	1125	3985
Tcn2	1.26091	6.66319	25.3753	4.7192e-07	1.05744e-05	1342	1231	1672	3412	3173	3616
Tcof1	-1.07484	5.67142	19.7455	8.84685e-06	0.000145301	1631	1775	1504	803	723	810
Tcp11l2	2.21547	3.52822	60.3827	7.80952e-15	7.2588e-13	116	89	83	531	384	428
Tcta	1.00512	4.17801	15.3769	8.80568e-05	0.00105837	314	233	306	587	518	612
Tead2	-1.05355	6.86836	14.8953	0.000113647	0.00131432	3694	4061	3460	1251	2130	2049
Tekt2	2.34573	1.99055	20.1913	7.00725e-06	0.000119142	33	28	33	60	81	345
Tenm3	-1.00337	2.10803	10.9152	0.000953809	0.00746064	101	135	165	76	51	73
Tenm4	1.2521	3.73694	9.84413	0.00170374	0.0117271	114	220	223	735	272	311
Tes	1.5941	2.33943	8.22431	0.0041333	0.0235424	21	109	48	58	302	181
Tex15	-1.29166	2.67134	17.0314	3.67667e-05	0.000503106	142	239	253	96	94	67
Tex30	-1.42617	3.7226	30.0476	4.21577e-08	1.18079e-06	409	515	435	150	170	188
Tfap4	-1.49699	2.57068	26.0395	3.34496e-07	7.70139e-06	206	232	176	80	51	87
Tfdp1	-1.14482	7.29939	21.7662	3.07981e-06	5.7766e-05	5141	5460	4831	2608	2028	2351
Tfeb	1.12803	3.59024	16.8929	3.95491e-05	0.000534766	221	135	179	419	355	397
Tgfa	1.19716	4.09625	20.5354	5.85378e-06	0.00010216	203	260	274	599	597	491
Tgif2	-1.30513	6.01924	26.0582	3.31276e-07	7.64127e-06	2382	2020	2161	871	723	1075
Thrb	1.22038	3.91082	15.7714	7.14734e-05	0.000881857	273	202	165	444	663	383
Thy1	-2.06199	2.88765	25.1743	5.2376e-07	1.15911e-05	123	404	311	44	69	90
Ticrr	-2.68157	4.81484	73.1301	1.2138e-17	2.05822e-15	832	1402	1216	156	145	242
Tigd3	-1.0001	0.794108	6.68638	0.00971524	0.045268	40	58	58	15	18	49
Timeless	-2.38485	5.24739	64.0815	1.19379e-15	1.32564e-13	1333	1782	1408	282	204	387
Timp2	1.10934	7.80002	12.9206	0.000324988	0.00312967	2609	3872	3560	5350	10227	6106
Timp4	1.50531	7.20205	21.0206	4.54367e-06	8.12165e-05	2386	1379	1696	7255	3530	4694
Tipin	-1.94531	5.0533	56.6586	5.18439e-14	4.06586e-12	1109	1471	1160	311	318	345
Tk1	-2.63396	5.12792	55.0947	1.14862e-13	8.28329e-12	1153	1471	1645	181	143	374
Tle6	-2.1805	5.40238	43.3837	4.49909e-11	2.07554e-09	1716	1477	1726	360	203	532
Tlr2	1.83189	0.011017	19.8841	8.22816e-06	0.000137114	6	9	14	26	30	52
Tlr4	2.01465	3.11609	16.9155	3.90808e-05	0.000531212	26	82	136	175	330	495
Tm4sf1	2.21837	4.49231	13.0272	0.000307001	0.00299552	42	271	252	254	1448	949
Tma16	-1.04969	3.41903	16.8653	4.01281e-05	0.000541502	365	350	301	151	169	173
Tmc4	1.06861	2.79015	7.46166	0.00630268	0.0325794	75	128	113	130	151	394
Tmem100	1.0877	2.07084	8.90718	0.00284051	0.0177239	45	47	97	126	88	191
Tmem106a	1.53963	1.71351	28.1818	1.10438e-07	2.81661e-06	42	35	40	108	117	117
Tmem132b	-1.86804	2.90641	44.2036	2.95932e-11	1.42274e-09	235	302	290	82	79	64
Tmem150a	1.05276	4.06372	14.2082	0.000163659	0.00178277	286	247	239	410	478	727
Tmem171	1.39179	-0.119029	6.78348	0.00920055	0.0433854	3	5	25	15	38	39
Tmem194	-2.00376	5.3375	54.8429	1.30558e-13	9.3082e-12	1411	1631	1552	433	286	428
Tmem194b	-1.15542	2.95123	11.5042	0.000694396	0.00583219	249	285	217	93	65	184
Tmem198b	1.41667	6.11356	24.4354	7.68426e-07	1.63427e-05	934	785	965	2773	1590	2829
Tmem231	-1.07243	3.0506	17.1598	3.43627e-05	0.000474871	258	283	249	123	114	139
Tmem40	2.08205	2.2586	21.9047	2.86537e-06	5.41757e-05	51	18	59	209	81	259
Tmem53	1.69092	1.40628	27.423	1.63471e-07	3.99851e-06	34	31	21	78	117	87
Tmem8	1.04933	1.73148	13.769	0.000206724	0.00216888	53	51	46	104	104	104
Tmem82	1.38771	0.376079	14.1222	0.000171308	0.00185308	15	20	13	28	54	46
Tmem86a	-1.31906	2.47854	21.2381	4.05614e-06	7.34436e-05	191	157	209	86	75	59
Tmem86b	1.5043	2.89341	12.1805	0.000482908	0.00431898	88	88	99	155	128	513
Tmem97	-1.10652	5.40426	19.6084	9.50493e-06	0.000154692	1190	1340	1576	661	597	652
Tmem98	-1.02465	4.90819	11.4627	0.000710063	0.00593991	1066	1022	769	585	505	305
Tmie	-1.3266	-0.0936737	11.3558	0.000752115	0.00620075	27	26	34	10	8	18
Tmpo	-1.62021	7.8882	40.8767	1.62142e-10	6.71471e-09	7398	9542	8491	2493	3119	2675
Tmtc1	1.24584	4.25601	17.6337	2.67806e-05	0.000386701	245	223	336	674	443	801
Tnc	-2.80972	9.52843	58.98	1.59283e-14	1.3784e-12	22501	37145	32298	5491	5180	2377
Tnfaip8l1	-1.81425	1.81213	35.6006	2.42212e-09	8.44243e-08	113	114	152	38	36	33
Tnfrsf23	1.82096	2.62115	13.8561	0.000197355	0.00209156	42	46	104	75	362	248
Tnfrsf25	-1.86565	1.41134	12.5648	0.000393088	0.00366454	38	123	126	8	26	49
Tnfsf10	1.5566	1.226	12.8563	0.000336337	0.00321183	14	29	41	49	59	142
Tnnt1	-1.47503	0.520917	10.9076	0.000957714	0.00748281	28	81	32	9	23	19
Tnpo1	-1.01036	8.79997	17.4184	2.99907e-05	0.000424265	14232	13715	14447	7688	7080	6275
Tns1	1.29633	5.71943	22.5599	2.03689e-06	3.97495e-05	550	678	938	1699	1763	1877
Tonsl	-1.36348	4.10881	15.1348	0.000100099	0.00118161	493	628	637	160	148	387
Top2a	-2.55269	8.3964	56.0116	7.20432e-14	5.47878e-12	9384	15148	16405	2352	1474	3205
Topbp1	-1.53318	7.15987	37.1987	1.06687e-09	3.89159e-08	4393	5659	5063	1693	1555	1996
Tor3a	1.15536	4.80692	10.8222	0.00100293	0.00775398	259	359	614	687	1248	812
Tox3	-1.04218	4.53134	11.0262	0.000898354	0.00710753	566	966	675	266	488	319
Tpp1	1.01936	6.74472	15.2505	9.4154e-05	0.00112091	1358	1663	2017	3123	3133	4008
Tppp	-1.44293	2.99683	13.9048	0.000192303	0.00205014	420	226	174	147	88	62
Tpx2	-2.59787	6.91213	81.9084	1.42542e-19	4.06505e-17	3962	5262	5470	827	613	1001
Traip	-1.57841	3.5602	28.067	1.17185e-07	2.97661e-06	365	434	447	113	108	203
Trf	2.02146	6.54032	21.8218	2.99188e-06	5.62849e-05	370	758	1486	2732	2901	5087
Trib3	3.43093	2.00262	86.8487	1.17151e-20	5.44449e-18	21	14	11	188	114	216
Trim12c	1.14186	5.55657	9.47658	0.00208111	0.0138461	500	438	1148	1141	1438	2062
Trim14	1.32869	0.438152	11.2877	0.000780207	0.00637673	10	20	22	36	65	28
Trim28	-1.02095	8.30427	18.9916	1.31294e-05	0.000206192	10437	9903	9799	4952	5002	4921
Trim34a	1.20084	2.73554	11.0613	0.000881501	0.007014	58	72	155	175	201	285
Trim34b	1.5183	1.896	13.9925	0.000183539	0.00197178	24	29	82	97	139	154
Trim59	-2.04205	5.9738	61.1037	5.41467e-15	5.26692e-13	2083	2639	2464	666	536	541
Trim67	-1.56777	3.16709	28.88	7.70025e-08	2.04276e-06	329	324	293	142	82	92
Trip13	-2.11927	3.96226	48.5473	3.22423e-12	1.83066e-10	487	653	649	106	114	197
Trmt61a	-1.32796	4.01077	22.3654	2.254e-06	4.34458e-05	706	416	509	234	204	211
Troap	-2.30771	3.75621	24.6963	6.7113e-07	1.44696e-05	396	570	620	58	50	221
Trp53i11	-2.93191	7.00569	55.4048	9.80985e-14	7.24083e-12	3725	7326	5100	463	1128	525
Trpm4	1.02651	3.07179	14.8735	0.00011497	0.00132718	135	144	112	224	286	291
Trpt1	1.10484	2.52313	12.209	0.000475606	0.00426889	104	79	73	171	124	264
Tspan17	1.89297	4.15409	15.8394	6.89513e-05	0.000857483	111	257	169	222	1107	675
Tspan7	1.4827	7.82932	27.8768	1.29294e-07	3.23828e-06	3090	2414	3026	9941	7828	6011
Tsr1	-1.07805	5.60199	19.0788	1.25432e-05	0.000197978	1703	1620	1361	695	804	722
Ttc39b	1.11225	6.64915	17.8291	2.41665e-05	0.000354253	1206	1660	1648	2921	3827	3026
Ttf2	-1.26563	5.17828	25.2956	4.91821e-07	1.09616e-05	1046	1264	1320	491	454	571
Ttk	-2.73252	4.78374	58.1278	2.45632e-14	2.04118e-12	894	1211	1286	159	93	265
Ttll3	1.05553	2.3819	8.33175	0.00389582	0.0224551	78	68	93	91	137	279
Ttll4	-1.35143	5.3221	26.4197	2.7473e-07	6.39576e-06	1203	1641	1236	447	551	609
Ttll8	1.06808	3.83137	8.25799	0.0040573	0.0232152	128	329	195	271	510	599
Ttll9	-1.07425	0.994415	8.11093	0.00439992	0.0247136	40	64	80	16	31	43
Tub	-2.171	4.88999	67.1372	2.53253e-16	3.11551e-14	1284	1065	1091	221	235	313
Tuba1b	-1.46202	7.24617	28.3646	1.00488e-07	2.59449e-06	4455	6185	5203	1928	2296	1520
Tuba4a	1.89373	1.68718	23.2472	1.4246e-06	2.88321e-05	25	16	54	129	79	148
Tubb3	1.83252	2.59021	12.941	0.000321462	0.00310763	52	98	36	158	416	83
Tubb5	-1.0453	9.90059	15.7892	7.08043e-05	0.00087446	29078	32398	30166	15991	17013	11325
Tubb6	-1.12026	6.91133	15.4533	8.45696e-05	0.00101841	3157	4174	4391	1588	2357	1446
Tube1	-1.21889	2.81938	14.1244	0.000171111	0.00185254	217	264	212	70	75	159
Uba7	2.47906	3.45434	11.3383	0.000759267	0.00623513	15	40	182	129	314	912
Ube2c	-2.74294	5.70938	74.6232	5.69699e-18	1.09978e-15	1769	2381	2312	270	233	473
Ube2ql1	-2.62928	3.84671	47.9935	4.27632e-12	2.3743e-10	679	651	420	149	73	55
Ube2s	-1.04632	6.94043	17.9897	2.22107e-05	0.000328866	3700	4129	3942	2178	1686	1838
Ube2t	-1.82662	2.9544	37.2564	1.03577e-09	3.80024e-08	220	268	360	71	71	99
Uchl5	-1.05456	5.02851	18.4713	1.7248e-05	0.000264582	920	1095	1111	502	510	495
Uck2	-1.17891	5.19344	19.6045	9.52459e-06	0.000154812	1082	1378	1144	494	647	449
Ucp2	1.3689	1.68735	9.37975	0.00219395	0.014436	33	54	38	100	182	37
Uhrf1	-2.58834	6.85513	75.4795	3.69221e-18	7.23904e-16	4038	5183	4893	869	525	964
Ulbp1	-1.63464	2.34397	15.0923	0.00010238	0.00120512	79	283	175	37	59	80
Ulk3	1.31219	4.13072	15.8557	6.83615e-05	0.000850993	226	265	223	384	471	941
Umps	-1.79334	5.5628	47.4814	5.5529e-12	3.0427e-10	1767	1710	1735	603	452	445
Unc13d	1.60277	1.03524	10.3989	0.00126091	0.00927979	11	29	32	29	53	141
Unc5c	1.39381	2.58016	20.5375	5.84749e-06	0.00010216	59	75	98	257	181	168
Ung	-2.48058	3.42523	71.3135	3.04739e-17	4.84034e-15	400	491	394	96	65	65
Urb2	-1.05691	5.30994	18.2591	1.92807e-05	0.000290688	1197	1448	1160	596	646	589
Usp1	-1.59928	6.68352	41.3737	1.25739e-10	5.36658e-09	3358	3891	3741	1352	1125	1152
Usp35	1.69639	3.76814	23.6674	1.14508e-06	2.35936e-05	145	135	176	348	337	814
Usp44	-2.23047	0.847474	31.5479	1.94586e-08	5.75863e-07	40	96	65	11	18	13
Usp53	1.27225	4.42289	22.6735	1.92e-06	3.78807e-05	271	293	328	656	592	921
Utp20	-1.02439	6.9147	17.0537	3.63379e-05	0.000497781	3220	4268	4014	1726	1980	1965
Vars	-1.06456	6.80988	17.8417	2.40059e-05	0.000352603	3122	3901	3770	1534	1583	2071
Vash1	-1.75213	8.12082	17.6234	2.69257e-05	0.000388111	15038	6520	9018	4847	1495	2709
Vash2	-1.47672	2.77067	27.4264	1.63184e-07	3.99851e-06	192	287	226	79	90	85
Vcam1	1.2404	6.18423	14.1793	0.000166188	0.00180853	748	714	1611	2339	2304	2648
Vegfa	1.83821	7.3474	20.224	6.88815e-06	0.000117436	1416	1350	2297	4004	3421	10945
Vrk1	-1.64004	5.51245	39.7873	2.83184e-10	1.12806e-08	1504	1843	1560	478	458	648
Vwa5b1	-2.9218	-0.208851	39.7894	2.82875e-10	1.12806e-08	28	42	27	5	4	3
Vwa7	1.98718	0.822389	16.3915	5.15156e-05	0.00066641	6	17	26	27	70	105
Vwa8	1.14066	6.88668	17.57	2.7693e-05	0.00039668	1410	2002	1839	4361	4129	3074
Vwf	1.71681	0.855519	16.0805	6.07066e-05	0.000772563	21	10	26	83	27	80
Wdhd1	-2.38339	5.0733	71.7083	2.4948e-17	4.06555e-15	1144	1623	1241	286	204	279
Wdr12	-1.03721	5.0089	18.532	1.67073e-05	0.000257232	1024	1018	1030	477	470	556
Wdr72	3.14455	1.81115	49.2772	2.22229e-12	1.29098e-10	11	26	13	90	246	107
Wdr76	-1.80906	4.24338	45.6887	1.3862e-11	7.21746e-10	655	772	659	227	159	209
Wdr77	-1.09824	6.40217	20.2416	6.82518e-06	0.00011661	2920	2923	2356	1198	1335	1303
Wdr90	-1.3734	4.94891	13.4387	0.000246483	0.00249193	827	1337	997	226	315	698
Wee1	-1.56324	5.29369	38.2792	6.13143e-10	2.31738e-08	1188	1476	1496	468	429	516
Wipi1	1.01562	4.82617	16.5183	4.81817e-05	0.00062912	453	384	496	956	881	860
Wnt4	-1.33954	2.32406	9.00769	0.00268846	0.0169436	102	135	265	31	54	119
Wnt5a	-2.65692	7.64185	89.6109	2.89925e-21	1.65363e-18	10261	7956	6327	1398	1290	1201
Wnt7a	-2.90222	4.81699	59.1678	1.44785e-14	1.26164e-12	1445	1035	1048	247	130	87
Wnt7b	-2.02811	4.93837	45.2513	1.73309e-11	8.62971e-10	1419	961	1115	339	313	199
Wscd1	-1.41676	7.70873	18.9022	1.37591e-05	0.000215273	7473	6064	8118	3739	1552	2827
Xaf1	1.7487	4.29259	12.5387	0.000398603	0.00369946	80	139	419	428	806	930
Xkr5	-1.95185	2.11232	23.1585	1.49179e-06	2.99984e-05	114	167	195	34	18	76
Xkrx	1.59904	0.761739	18.1467	2.04524e-05	0.000305884	13	17	27	52	40	86
Xrcc2	-1.49299	3.90271	28.5921	8.93457e-08	2.35527e-06	531	453	576	195	134	228
Yars2	-1.13719	4.43713	20.3761	6.36202e-06	0.00010996	799	659	653	329	335	295
Ypel2	1.11951	2.41758	8.0744	0.00448951	0.0251044	45	79	114	88	196	239
Ypel4	1.03919	1.08049	7.24543	0.00710819	0.0356929	29	42	24	31	75	95
Zan	2.45874	1.16792	12.5969	0.000386396	0.00361289	3	18	28	19	72	188
Zbtb4	1.04924	5.59801	17.6144	2.70528e-05	0.000389288	851	620	773	1583	1548	1518
Zc3h12a	1.25838	0.649425	10.7505	0.00104251	0.00798619	10	28	25	33	61	59
Zc3hav1l	-1.00167	3.6888	11.2014	0.000817374	0.00661277	310	529	377	162	255	191
Zcwpw1	-1.06406	4.05812	11.0223	0.000900204	0.00711503	403	669	522	185	208	380
Zfand4	-1.311	2.35796	22.4645	2.14059e-06	4.15791e-05	166	175	169	62	61	85
Zfp36	1.49312	3.2808	19.4797	1.01674e-05	0.000164407	113	110	138	200	306	525
Zfp367	-1.34772	5.51928	27.7884	1.35337e-07	3.35614e-06	1627	1535	1515	654	483	707
Zfp385b	-1.55554	0.345855	17.0284	3.68252e-05	0.000503358	34	34	58	15	14	12
Zfp41	-1.10508	5.39737	18.6434	1.57591e-05	0.000244431	1492	1236	1359	736	612	549
Zfp579	1.18621	4.80047	8.46373	0.00362297	0.0212336	398	421	391	401	691	1708
Zfp641	1.04835	4.79939	16.0195	6.26923e-05	0.000790616	464	450	375	722	853	1109
Zfp850	-1.27866	3.25184	24.8824	6.0937e-07	1.3298e-05	313	337	300	132	123	136
Zfp950	1.31169	5.46529	10.1302	0.00145858	0.0103872	430	685	689	961	802	2787
Zfr2	1.7686	2.04812	21.4415	3.64797e-06	6.7217e-05	47	36	49	97	101	262
Zic3	1.26349	3.93317	22.4095	2.20287e-06	4.26569e-05	202	229	206	417	623	492
Zik1	-1.43293	4.33163	33.3746	7.60089e-09	2.37845e-07	654	743	684	256	262	254
Zmym6	1.09025	6.05054	8.69509	0.00319069	0.0193321	971	987	1055	1486	1216	3804
Zranb3	-1.38441	4.13625	24.0554	9.36038e-07	1.96411e-05	513	603	683	208	179	308
Zwilch	-1.83771	4.91607	26.9353	2.10382e-07	5.07411e-06	842	1300	1203	201	236	513

## Sheet: David GO upreg BP
Figure 5-source data 1. Significantly regulated genes and gene ontology analysis, and CPM values for Ascl1 target genes in Id4-overexpressing NSCs
David GO analysis "biological process" gene ontology terms for significantly upregulated genes
Category	Term	Count	%	PValue	Genes	List Total	Pop Hits	Pop Total	Fold Enrichment	Bonferroni	Benjamini	FDR
GOTERM_BP_DIRECT	GO:0007155~cell adhesion	43	5.44304	8.38208e-08	ITGAL, ATP1B1, ATP1B2, CADM2, ZAN, NEDD9, BCAM, CX3CL1, ITGB3, APLP1, VCAM1, IGSF11, RNASE10, LAMB2, COL7A1, CTGF, ITGAV, COL6A1, COL12A1, BOC, FN1, CYR61, RET, CNTNAP4, NRXN3, EFNB2, NFASC, ITGA1, TMEM8, NID1, ITGA3, NRXN1, COL16A1, VWF, LAMA4, FREM2, FREM1, CNTN1, LAMC2, RELN, EMP2, CHL1, ITGA2B	639	485	18082	2.50884	0.000259643	0.000259643	0.000151474
GOTERM_BP_DIRECT	GO:0035458~cellular response to interferon-beta	12	1.51899	1.1659e-07	IFI202B, IFIT3, GBP6, IRGM2, IGTP, F830016B08RIK, GM4841, IIGP1, IFI47, STAT1, GM4951, IFI204	639	41	18082	8.28215	0.00036113	0.000180581	0.000210691
GOTERM_BP_DIRECT	GO:0007160~cell-matrix adhesion	14	1.77215	3.10995e-06	ITGAL, ITGA1, BCAM, NID1, ITGB3, COL5A3, VCAM1, CTGF, ITGAV, AGT, FREM1, EMP2, ITGA2B, FN1	639	78	18082	5.07901	0.00958837	0.00320639	0.0056199
GOTERM_BP_DIRECT	GO:0042493~response to drug	31	3.92405	3.91088e-06	PAM, SORD, OXTR, TIMP4, ABCA1, TIMP2, B2M, ALDH1A1, FOS, SLC1A2, MTHFR, BDNF, TGFA, CASP1, NPFF, RET, MYO6, LYN, CST3, ITGA3, FOSB, STAT1, PPARGC1A, CPT1A, JUNB, CD38, SMPD1, ADRA1A, CROT, MGST1, HTR2A	639	339	18082	2.58766	0.0120428	0.0030244	0.00706719
GOTERM_BP_DIRECT	GO:0001525~angiogenesis	25	3.16456	4.29842e-06	NRP2, SAT1, CAV1, S1PR1, CTGF, ITGAV, HMOX1, ZC3H12A, TGFA, PLCD1, ANGPT1, TMEM100, EGF, FGF1, FN1, ANGPTL4, EPAS1, NRXN3, MMP19, EFNB2, CCDC80, NRXN1, ECM1, ANXA2, VEGFA	639	239	18082	2.95997	0.0132283	0.00265976	0.00776747
GOTERM_BP_DIRECT	GO:0006874~cellular calcium ion homeostasis	15	1.89873	1.08011e-05	CAV1, HERPUD1, ATP1B1, PKHD1, ITGB3, CACNB4, ATP13A4, DMPK, ANXA7, S100B, PYGM, ITGAV, INPP4B, SV2A, HTR2A	639	100	18082	4.2446	0.0329083	0.00556147	0.0195171
GOTERM_BP_DIRECT	GO:0010628~positive regulation of gene expression	33	4.17722	1.44364e-05	FGFR4, CAV1, MITF, TLR2, TLR4, KIT, ITGB3, CITED2, EZR, GSN, CTGF, AGT, ZC3H12A, NRG1, ETV4, FN1, MAF, RET, AR, LEF1, ITGA3, PARK2, GAS6, LGALS9, DDX58, NTRK3, SERPINB9, ATF3, VEGFA, CNTN1, ID4, FOXC1, PPP1R15A	639	399	18082	2.34038	0.0437389	0.00636882	0.0260851
GOTERM_BP_DIRECT	GO:0001666~response to hypoxia	20	2.53165	5.15724e-05	PAM, CAV1, ATP1B1, NOS1, EPAS1, CRYAB, CST3, TLR2, CITED2, VCAM1, SLC2A8, CD38, MTHFR, PYGM, UCP2, HMOX1, VEGFA, CAMK2D, CASP1, ANGPTL4	639	192	18082	2.94764	0.147665	0.0197738	0.0931564
GOTERM_BP_DIRECT	GO:0050731~positive regulation of peptidyl-tyrosine phosphorylation	14	1.77215	5.47953e-05	LYN, TLR4, ITGB3, AGT, VEGFA, CNTN1, TGFA, ANGPT1, RELN, AGRN, NRG1, EGF, GHR, HTR2A	639	101	18082	3.9224	0.156133	0.0186855	0.0989753
GOTERM_BP_DIRECT	GO:0002376~immune system process	30	3.79747	9.99734e-05	MASP1, TLR2, TFEB, TLR4, SP110, B2M, NLRC5, C1RA, IL1RAP, MAP3K8, ZC3H12A, IIGP1, MX1, TBKBP1, TRPM4, LYN, HC, HERC6, CD180, LGALS9, AHR, IFIT3, BTLA, DDX58, IRF7, OAS1B, LIME1, H2-T23, JAK3, H2-DMA	639	383	18082	2.2165	0.266357	0.0304986	0.18051
GOTERM_BP_DIRECT	GO:0030198~extracellular matrix organization	14	1.77215	0.000191551	GFAP, ADAMTSL4, CCDC80, NID1, COL5A3, COL4A6, APLP1, LAMA4, LAMB2, AGT, COL27A1, LAMC2, FN1, CYR61	639	114	18082	3.47511	0.447599	0.0525232	0.34559
GOTERM_BP_DIRECT	GO:0008152~metabolic process	33	4.17722	0.000241905	ACOX1, PAM, SLC27A1, ECH1, HK1, ALDH1L2, PRKG1, GSTM1, ALDH1A1, MTHFR, ASPA, ACSS1, NAGA, AGPAT9, AI464131, BDH1, IDUA, ALDH6A1, AMY1, ACO2, ACY3, PFKP, PNPLA2, PNPLA3, PNPLA7, ACADVL, PYGM, SMPD1, ACAD11, ACAD10, LIPE, CAMK1D, PYGB	639	463	18082	2.01687	0.527403	0.0605487	0.436249
GOTERM_BP_DIRECT	GO:0000187~activation of MAPK activity	11	1.39241	0.000326104	NTRK3, PLCE1, ITGA1, TGFA, TLR4, KIT, NRG1, FGF1, LRRK2, EGF, GHR	639	76	18082	4.09567	0.635939	0.0747819	0.587671
GOTERM_BP_DIRECT	GO:0007411~axon guidance	15	1.89873	0.000816729	NRP2, SCN1B, KIF5A, FLOT1, EFNB2, NFASC, BDNF, LAMB2, RELN, ROBO3, UNC5C, BOC, CHL1, TUBB3, KIF26B	639	149	18082	2.84873	0.920441	0.165401	1.46568
GOTERM_BP_DIRECT	GO:0009617~response to bacterium	7	0.886076	0.00127688	SERPINB9, CAV1, TLR2, TLR4, SP110, STAT1, CASP1	639	35	18082	5.65947	0.980905	0.23194	2.2825
GOTERM_BP_DIRECT	GO:0009725~response to hormone	8	1.01266	0.00137827	RERG, CD38, SORD, LYN, MMP19, ADRA1A, TIMP2, AGL	639	48	18082	4.71622	0.986058	0.234367	2.46161
GOTERM_BP_DIRECT	GO:0008284~positive regulation of cell proliferation	34	4.3038	0.00176006	FGFR4, THRB, PKHD1, OSMR, CD248, KIT, S1PR1, CTGF, CLCF1, AGT, ITGAV, TGFA, FLT3L, EGF, FGF1, NRG1, FN1, TRPM4, AR, LYN, EFNB2, SPHK1, CST3, LEF1, STAT1, S100A13, NTRK3, ATF3, S100B, VEGFA, ID4, LAMC2, EMP2, HTR2A	639	542	18082	1.77511	0.995736	0.274597	3.1333
GOTERM_BP_DIRECT	GO:0018108~peptidyl-tyrosine phosphorylation	9	1.13924	0.00197134	FGFR4, LYN, CLK4, HK1, RELN, CLK1, KIT, JAK3, EGF	639	65	18082	3.91809	0.997787	0.287962	3.50313
GOTERM_BP_DIRECT	GO:0007528~neuromuscular junction development	7	0.886076	0.00198588	LAMB2, CACNB1, AGRN, CACNB4, LRRK2, COL4A5, SNTA1	639	38	18082	5.21267	0.997884	0.27684	3.52853
GOTERM_BP_DIRECT	GO:0034097~response to cytokine	10	1.26582	0.00217373	FOS, IFI27, OSMR, CXCL16, CD274, OXTR, TIMP4, STAT1, TIMP2, JUNB	639	81	18082	3.4935	0.998819	0.286146	3.85614
GOTERM_BP_DIRECT	GO:0007157~heterophilic cell-cell adhesion via plasma membrane cell adhesion molecules	8	1.01266	0.00221818	TENM4, VCAM1, ITGAL, PTPRD, CADM2, NRXN1, CD200, LGALS9	639	52	18082	4.35344	0.998971	0.279347	3.93351
GOTERM_BP_DIRECT	GO:0006820~anion transport	6	0.759494	0.00227995	SLCO1A4, SLC37A1, SLC37A2, SLC4A8, SLC4A4, SLC4A3	639	27	18082	6.2883	0.999151	0.274884	4.04092
GOTERM_BP_DIRECT	GO:0030335~positive regulation of cell migration	17	2.1519	0.00232599	RET, LYN, SPHK1, LEF1, CX3CL1, ITGB3, KIT, NTRK3, S1PR1, ITGAV, CXCL16, VEGFA, CD274, LAMC2, FGF1, FN1, CYR61	639	203	18082	2.36973	0.999264	0.269237	4.12092
GOTERM_BP_DIRECT	GO:0055085~transmembrane transport	25	3.16456	0.00258775	SLC9A9, KCNC2, SLC5A3, SLC16A14, MFSD9, ABCA9, SLC39A13, SLC39A12, SFXN4, KCNA6, SLC2A8, SLC25A29, SV2A, SLC8B1, SLC25A42, KCNG4, TRPM4, GPR155, CATSPER2, SLC37A1, SLC37A2, SLC41A3, SCN8A, SLC46A3, KCNH5	639	364	18082	1.9435	0.999674	0.284281	4.57449
GOTERM_BP_DIRECT	GO:0006811~ion transport	35	4.43038	0.00305266	SLC9A9, SLC5A3, KCNC2, ATP1B1, SCN1B, ATP1B2, SLC39A13, CACNB1, SFXN4, KCNA6, CACNB4, TRF, SLCO1A4, SLC4A8, SLC8B1, SLC4A4, KCNG4, SLC4A3, GRID1, TRPM4, TMC4, GRIA4, ATP1A2, TCN2, SLCO1A5, PKD2L2, P2RX4, GRIA2, CATSPER2, SLC6A8, KCNN2, SCN8A, CP, SCARA5, KCNH5	639	584	18082	1.6959	0.999923	0.315361	5.3751
GOTERM_BP_DIRECT	GO:0046688~response to copper ion	5	0.632911	0.0031652	PAM, SORD, LCAT, CP, S100A13	639	18	18082	7.86037	0.999946	0.314594	5.56796
GOTERM_BP_DIRECT	GO:0016477~cell migration	16	2.02532	0.00324935	FGFR4, APC2, CD248, EFNB2, ITGB3, STYK1, S1PR1, CTGF, ITGAV, VEGFA, RELN, FOXC1, JAK3, NRG1, EMP2, SRGAP1	639	191	18082	2.37046	0.999958	0.311638	5.71191
GOTERM_BP_DIRECT	GO:0009636~response to toxic substance	10	1.26582	0.00328143	FOS, CHKA, NUPR1, LYN, CST3, TLR2, SCN8A, GJC2, SLC7A11, AHR	639	86	18082	3.29039	0.999962	0.304875	5.76674
GOTERM_BP_DIRECT	GO:0007568~aging	15	1.89873	0.00335201	CRYAB, ALDOC, TIMP2, PPARGC1A, VCAM1, FOS, SERPINF1, CTGF, UCP2, GSN, AGT, ATP8A2, ADRA1A, ADRA1D, HTR2A	639	173	18082	2.45353	0.99997	0.301408	5.88725
GOTERM_BP_DIRECT	GO:1901215~negative regulation of neuron death	8	1.01266	0.00340688	BDNF, NOS1AP, SERPINF1, VEGFA, PARK2, LRRK2, PPARGC1A, GHR	639	56	18082	4.04248	0.999974	0.297014	5.98084
GOTERM_BP_DIRECT	GO:0010976~positive regulation of neuron projection development	13	1.64557	0.00358407	RET, SCN1B, SERPINF1, LYN, NDRG4, SPHK1, ATP8A2, AVIL, CNTN1, ITGA3, ADAMTS1, RELN, CAMK1D	639	138	18082	2.66569	0.999985	0.301499	6.28245
GOTERM_BP_DIRECT	GO:0032570~response to progesterone	6	0.759494	0.00368913	FOS, CD38, CAV1, TLR2, OXTR, FOSB	639	30	18082	5.65947	0.999989	0.300797	6.46085
GOTERM_BP_DIRECT	GO:0060749~mammary gland alveolus development	5	0.632911	0.00389868	AR, SOCS2, VEGFA, TGFA, EGF	639	19	18082	7.44667	0.999994	0.306995	6.81574
GOTERM_BP_DIRECT	GO:0031589~cell-substrate adhesion	5	0.632911	0.00389868	VWF, ITGAV, ANGPT1, ITGB3, GAS6	639	19	18082	7.44667	0.999994	0.306995	6.81574
GOTERM_BP_DIRECT	GO:0045087~innate immune response	26	3.29114	0.00428559	LYN, MASP1, HC, C4B, HERC6, TLR2, TRIM14, TLR4, NLRP1A, SP110, CD180, B2M, IFI202B, DDX58, IFIT3, C1RA, NLRC5, STYK1, IRF7, IL1RAP, OAS1B, IIGP1, JAK3, OAS1A, MX1, TBKBP1	639	400	18082	1.83933	0.999998	0.323844	7.46768
GOTERM_BP_DIRECT	GO:0033138~positive regulation of peptidyl-serine phosphorylation	9	1.13924	0.00446731	NTRK3, BDNF, CAV1, AGT, VEGFA, ANGPT1, PPP1R15A, GAS6, CREBL2	639	74	18082	3.44157	0.999999	0.327199	7.77237
GOTERM_BP_DIRECT	GO:0006883~cellular sodium ion homeostasis	5	0.632911	0.0047391	ATP1B1, ATP1B2, AGT, NR3C2, ATP1A2	639	20	18082	7.07433	1	0.33555	8.22633
GOTERM_BP_DIRECT	GO:0061098~positive regulation of protein tyrosine kinase activity	5	0.632911	0.0047391	AGT, RELN, AGRN, EGF, GAS6	639	20	18082	7.07433	1	0.33555	8.22633
GOTERM_BP_DIRECT	GO:0045907~positive regulation of vasoconstriction	7	0.886076	0.004759	TRPM4, CD38, CAV1, OXTR, ADRA1A, ADRA1D, HTR2A	639	45	18082	4.40181	1	0.329291	8.25948
GOTERM_BP_DIRECT	GO:0055114~oxidation-reduction process	38	4.81013	0.0056568	HSD17B11, ACOX1, PHYHD1, PAM, CYB5R1, SORD, ADHFE1, HSD3B7, ALDH1L2, FTH1, ALDH1A1, MTHFR, HMOX1, FMO2, LOXL3, BDH1, GPD2, ALDH6A1, GPD1, PTGR2, NOS1, CYP46A1, AIFM2, PYROXD2, DHRS11, CYP4F14, CYP4V3, DDO, ACADVL, RDH10, HSDL2, AOX1, CP, ACAD11, ACAD10, BCO2, MGST1, SRXN1	639	676	18082	1.59068	1	0.370285	9.74357
GOTERM_BP_DIRECT	GO:0032870~cellular response to hormone stimulus	7	0.886076	0.00591307	FOS, SOCS2, INPP5K, OXTR, FOSB, JUNB, GHR	639	47	18082	4.2145	1	0.375688	10.163
GOTERM_BP_DIRECT	GO:0001822~kidney development	12	1.51899	0.00634699	FMN1, ZFP950, SERPINF1, PKHD1, AGT, ARID5B, OVOL1, VEGFA, FOXC1, ADAMTS1, CAR2, CITED2	639	130	18082	2.61206	1	0.389295	10.869
GOTERM_BP_DIRECT	GO:0002028~regulation of sodium ion transport	5	0.632911	0.00676709	P2RX4, NOS1, SCN1B, CAMK2D, DMPK	639	22	18082	6.43121	1	0.401343	11.5476
GOTERM_BP_DIRECT	GO:0070374~positive regulation of ERK1 and ERK2 cascade	15	1.89873	0.00695676	ABCA7, FGFR4, TLR2, TLR4, ITGB3, CX3CL1, CCL7, GAS6, CTGF, NDRG4, VEGFA, CAMK2D, ADRA1A, ANGPT1, HTR2A	639	188	18082	2.25777	1	0.402462	11.8523
GOTERM_BP_DIRECT	GO:0038084~vascular endothelial growth factor signaling pathway	3	0.379747	0.00711314	NRP2, VEGFA, FOXC1	639	4	18082	21.223	1	0.402086	12.1028
GOTERM_BP_DIRECT	GO:0045944~positive regulation of transcription from RNA polymerase II promoter	51	6.4557	0.00747027	THRB, MITF, TLR2, TLR4, JAG1, FLCN, MCF2L, ZIC3, CITED2, NLRC5, FOS, S1PR1, NRG1, FGF1, CYR61, AR, MYO6, LEF1, FOSB, RB1, GRHL1, PTPRN, PPARGC1A, DDIT3, JUNB, VEGFA, FOXC1, ABLIM2, SBNO2, TFEB, CCDC62, ZC3H12A, FLT3L, AGRN, ETV4, MAF, ESRRA, NOS1, EPAS1, AKAP8L, PARK2, STAT1, DDX58, ATXN1, ATF5, ATF3, DBP, IRF7, CSRNP1, ID4, JAK3	639	995	18082	1.45042	1	0.410187	12.6724
GOTERM_BP_DIRECT	GO:0035457~cellular response to interferon-alpha	4	0.506329	0.00757849	IFIT3, IFIT3B, GAS6, IFI204	639	12	18082	9.43245	1	0.407689	12.8443
GOTERM_BP_DIRECT	GO:0030007~cellular potassium ion homeostasis	4	0.506329	0.00757849	ATP1B1, ATP1B2, CAMK2D, ATP1A2	639	12	18082	9.43245	1	0.407689	12.8443
GOTERM_BP_DIRECT	GO:0070373~negative regulation of ERK1 and ERK2 cascade	8	1.01266	0.00846478	CAV1, EZR, ATF3, LYN, PTPRR, TLR4, NDRG2, FLCN	639	66	18082	3.42998	1	0.435893	14.2402
GOTERM_BP_DIRECT	GO:0048839~inner ear development	8	1.01266	0.00846478	MAF, BDNF, MYO6, FREM2, H2-T23, JAG1, H2-DMA, IFI204	639	66	18082	3.42998	1	0.435893	14.2402
GOTERM_BP_DIRECT	GO:0051591~response to cAMP	7	0.886076	0.00881259	FOS, PYGM, MMP19, FOSB, STAT1, PTPRN, JUNB	639	51	18082	3.88395	1	0.442033	14.7822
GOTERM_BP_DIRECT	GO:0001933~negative regulation of protein phosphorylation	9	1.13924	0.00952563	NTRK3, LYN, INPP5K, ZC3H12A, ANGPT1, PARK2, GBP4, LRRK2, PPARGC1A	639	84	18082	3.03186	1	0.460842	15.8833
GOTERM_BP_DIRECT	GO:0007264~small GTPase mediated signal transduction	17	2.1519	0.0097999	RHOJ, RAB3D, DOCK9, RRAD, DOCK5, RERG, PLCE1, RAB30, RND1, DIRAS2, RASGRP4, HMOX1, RAPGEF5, RAPGEF4, LRRK2, ARL5C, RAPGEFL1	639	236	18082	2.03837	1	0.463479	16.3032
GOTERM_BP_DIRECT	GO:0032092~positive regulation of protein binding	8	1.01266	0.00992331	HERPUD1, CAV1, FLOT1, TRIB3, AGRN, PARK2, LRRK2, B2M	639	68	18082	3.3291	1	0.460935	16.4915
GOTERM_BP_DIRECT	GO:0008344~adult locomotory behavior	8	1.01266	0.0107176	ATXN1, PREX2, ADAM22, ATP1A2, SCN8A, SEZ6L, PARK2, CHL1	639	69	18082	3.28085	1	0.480326	17.6939
GOTERM_BP_DIRECT	GO:0032728~positive regulation of interferon-beta production	5	0.632911	0.0107666	DDX58, IRF7, FLOT1, TLR2, TLR4	639	25	18082	5.65947	1	0.475295	17.7676
GOTERM_BP_DIRECT	GO:0031295~T cell costimulation	5	0.632911	0.0107666	BTLA, CAV1, EFNB2, CD274, LGALS8	639	25	18082	5.65947	1	0.475295	17.7676
GOTERM_BP_DIRECT	GO:0032757~positive regulation of interleukin-8 production	5	0.632911	0.0107666	DDX58, TLR2, TLR4, AFAP1L2, DDIT3	639	25	18082	5.65947	1	0.475295	17.7676
GOTERM_BP_DIRECT	GO:0031670~cellular response to nutrient	3	0.379747	0.0115789	PDK2, CDKN2B, HMOX1	639	5	18082	16.9784	1	0.493771	18.9792
GOTERM_BP_DIRECT	GO:0038027~apolipoprotein A-I-mediated signaling pathway	3	0.379747	0.0115789	ABCA7, ITGAV, ITGB3	639	5	18082	16.9784	1	0.493771	18.9792
GOTERM_BP_DIRECT	GO:0007044~cell-substrate junction assembly	3	0.379747	0.0115789	TNS1, ITGB3, FN1	639	5	18082	16.9784	1	0.493771	18.9792
GOTERM_BP_DIRECT	GO:0006629~lipid metabolic process	27	3.41772	0.0122594	HSD17B11, SLC27A1, CHKA, ACOX1, CYB5R1, ECH1, SGMS2, PAFAH2, MTM1, LCAT, AGPAT9, ELOVL7, PLCD1, PCYT2, PLTP, CUBN, CYP46A1, CYP4V3, PNPLA2, PNPLA3, CPT1A, GDPD2, PNPLA7, ACADVL, PLCE1, LIPE, CROT	639	459	18082	1.66455	1	0.50721	19.9814
GOTERM_BP_DIRECT	GO:0070207~protein homotrimerization	5	0.632911	0.0123764	COL23A1, CUBN, MLKL, SCARA5, MGST1	639	26	18082	5.4418	1	0.504149	20.1526
GOTERM_BP_DIRECT	GO:0070371~ERK1 and ERK2 cascade	5	0.632911	0.0123764	ITGAV, AGT, OXTR, EGF, TRF	639	26	18082	5.4418	1	0.504149	20.1526
GOTERM_BP_DIRECT	GO:0006814~sodium ion transport	11	1.39241	0.0124388	SLC9A9, SLC5A3, ATP1B1, SCN1B, SLC6A8, ATP1B2, SLC4A8, ATP1A2, SCN8A, SLC4A4, SLC8B1	639	124	18082	2.51025	1	0.499652	20.2437
GOTERM_BP_DIRECT	GO:0001568~blood vessel development	8	1.01266	0.012443	LAMA4, ITGAV, AGT, VEGFA, SPHK1, FOXC1, AHR, CITED2	639	71	18082	3.18843	1	0.493651	20.2497
GOTERM_BP_DIRECT	GO:0009409~response to cold	6	0.759494	0.0127685	ACADVL, FOS, SLC27A1, AGT, PCSK1N, PPARGC1A	639	40	18082	4.2446	1	0.496617	20.7234
GOTERM_BP_DIRECT	GO:0001934~positive regulation of protein phosphorylation	14	1.77215	0.0137256	FAM20A, LRRN3, SPHK1, FLOT1, FLCN, GAS6, ANXA2, CTGF, VEGFA, AGRN, FLT3L, FGF1, LRRK2, CYR61	639	184	18082	2.15306	1	0.516015	22.1009
GOTERM_BP_DIRECT	GO:0055088~lipid homeostasis	6	0.759494	0.014131	ACADVL, ACOX1, PNPLA2, ACAD11, PNPLA3, ACAD10	639	41	18082	4.14107	1	0.520416	22.6775
GOTERM_BP_DIRECT	GO:0010595~positive regulation of endothelial cell migration	6	0.759494	0.014131	AGT, VEGFA, ZC3H12A, ANGPT1, ITGB3, FGF1	639	41	18082	4.14107	1	0.520416	22.6775
GOTERM_BP_DIRECT	GO:0035987~endodermal cell differentiation	5	0.632911	0.0141323	COL7A1, ITGAV, COL12A1, COL6A1, FN1	639	27	18082	5.24025	1	0.514637	22.6794
GOTERM_BP_DIRECT	GO:0008016~regulation of heart contraction	5	0.632911	0.0141323	NOS1, THRB, HOPX, HRC, DMPK	639	27	18082	5.24025	1	0.514637	22.6794
GOTERM_BP_DIRECT	GO:0060135~maternal process involved in female pregnancy	5	0.632911	0.0141323	PAM, IFI27, ITGA3, NPFF, CBS	639	27	18082	5.24025	1	0.514637	22.6794
GOTERM_BP_DIRECT	GO:0006956~complement activation	4	0.506329	0.0144886	C1RA, MASP1, C4B, HC	639	15	18082	7.54596	1	0.517735	23.1829
GOTERM_BP_DIRECT	GO:0051607~defense response to virus	13	1.64557	0.0154882	IFIT3, DDX58, NLRC5, UNC13D, ISG15, DDX60, TRIM34A, OAS1B, IFIT3B, OAS1A, MX1, IFIT1BL2, STAT2	639	167	18082	2.20279	1	0.535869	24.5787
GOTERM_BP_DIRECT	GO:0055072~iron ion homeostasis	6	0.759494	0.0155879	EPAS1, HMOX1, SFXN4, SCARA5, TRF, B2M	639	42	18082	4.04248	1	0.532564	24.7165
GOTERM_BP_DIRECT	GO:0090527~actin filament reorganization	3	0.379747	0.0169646	GSN, FRY, GDPD2	639	6	18082	14.1487	1	0.55758	26.5967
GOTERM_BP_DIRECT	GO:0042270~protection from natural killer cell mediated cytotoxicity	3	0.379747	0.0169646	SERPINB9, CLEC2D, H2-T23	639	6	18082	14.1487	1	0.55758	26.5967
GOTERM_BP_DIRECT	GO:0010701~positive regulation of norepinephrine secretion	3	0.379747	0.0169646	STX1A, OXTR, PLCD1	639	6	18082	14.1487	1	0.55758	26.5967
GOTERM_BP_DIRECT	GO:0001974~blood vessel remodeling	6	0.759494	0.0171416	EPAS1, VEGFA, FOXC1, JAG1, AHR, CBS	639	43	18082	3.94847	1	0.555849	26.8351
GOTERM_BP_DIRECT	GO:0042832~defense response to protozoan	5	0.632911	0.0203149	GBP6, IRGM2, GBP9, GBP10, IIGP1	639	30	18082	4.71622	1	0.612876	30.9884
GOTERM_BP_DIRECT	GO:0007416~synapse assembly	6	0.759494	0.020549	BDNF, MYO6, NRXN3, AGRN, NRXN1, NRG1	639	45	18082	3.77298	1	0.611685	31.2857
GOTERM_BP_DIRECT	GO:1902236~negative regulation of endoplasmic reticulum stress-induced intrinsic apoptotic signaling pathway	4	0.506329	0.0205529	HERPUD1, GRINA, PARK2, LRRK2	639	17	18082	6.6582	1	0.606396	31.2907
GOTERM_BP_DIRECT	GO:0035024~negative regulation of Rho protein signal transduction	4	0.506329	0.0205529	ADRA1A, ITGA3, FLCN, KANK1	639	17	18082	6.6582	1	0.606396	31.2907
GOTERM_BP_DIRECT	GO:0070372~regulation of ERK1 and ERK2 cascade	5	0.632911	0.0226915	LYN, CLCF1, PKHD1, FN1, CYR61	639	31	18082	4.56409	1	0.637899	33.9519
GOTERM_BP_DIRECT	GO:0048661~positive regulation of smooth muscle cell proliferation	8	1.01266	0.022725	S1PR1, HMOX1, VEGFA, CAMK2D, CX3CL1, ITGB3, STAT1, PPARGC1A	639	80	18082	2.82973	1	0.63323	33.9928
GOTERM_BP_DIRECT	GO:0001765~membrane raft assembly	3	0.379747	0.0232001	FLOT1, EMP2, ANXA2	639	7	18082	12.1274	1	0.635785	34.5703
GOTERM_BP_DIRECT	GO:1901385~regulation of voltage-gated calcium channel activity	3	0.379747	0.0232001	CACNB1, CACNB4, AHNAK	639	7	18082	12.1274	1	0.635785	34.5703
GOTERM_BP_DIRECT	GO:0014047~glutamate secretion	3	0.379747	0.0232001	BDNF, MYO6, APBA1	639	7	18082	12.1274	1	0.635785	34.5703
GOTERM_BP_DIRECT	GO:0050663~cytokine secretion	3	0.379747	0.0232001	LYN, AGT, S100A13	639	7	18082	12.1274	1	0.635785	34.5703
GOTERM_BP_DIRECT	GO:0055119~relaxation of cardiac muscle	3	0.379747	0.0232001	P2RX4, ATP1B1, CAMK2D	639	7	18082	12.1274	1	0.635785	34.5703
GOTERM_BP_DIRECT	GO:0033622~integrin activation	3	0.379747	0.0232001	CX3CL1, COL16A1, FN1	639	7	18082	12.1274	1	0.635785	34.5703
GOTERM_BP_DIRECT	GO:0006935~chemotaxis	10	1.26582	0.0238679	S1PR1, LYN, CXCL16, CX3CL1, KIT, ACKR4, ROBO3, CCL7, LGALS9, CYR61	639	118	18082	2.39808	1	0.641275	35.374
GOTERM_BP_DIRECT	GO:0001774~microglial cell activation	4	0.506329	0.0240304	TLR2, TLR4, CX3CL1, CASP1	639	18	18082	6.2883	1	0.638797	35.5681
GOTERM_BP_DIRECT	GO:0051770~positive regulation of nitric-oxide synthase biosynthetic process	4	0.506329	0.0240304	TLR2, TLR4, JAK3, STAT1	639	18	18082	6.2883	1	0.638797	35.5681
GOTERM_BP_DIRECT	GO:0007565~female pregnancy	8	1.01266	0.0241463	FOS, CD38, A2M, UCP2, AGT, OXTR, FOSB, LGALS9	639	81	18082	2.7948	1	0.635651	35.7062
GOTERM_BP_DIRECT	GO:0007169~transmembrane receptor protein tyrosine kinase signaling pathway	9	1.13924	0.025054	NTRK3, RET, BDNF, STYK1, LYN, DOK5, ANGPT1, KIT, JAK3	639	100	18082	2.54676	1	0.644522	36.7784
GOTERM_BP_DIRECT	GO:0008360~regulation of cell shape	11	1.39241	0.0255668	RHOJ, ANXA7, EZR, S100B, VEGFA, MYH14, KIT, CDC42EP3, CCL7, S100A13, FN1	639	139	18082	2.23936	1	0.647261	37.3766
GOTERM_BP_DIRECT	GO:0032355~response to estradiol	9	1.13924	0.0264023	PAM, CD38, ESRRA, IFI27, SOCS2, CTGF, CRYAB, CST3, OXTR	639	101	18082	2.52155	1	0.654491	38.3398
GOTERM_BP_DIRECT	GO:0045599~negative regulation of fat cell differentiation	6	0.759494	0.0264415	VEGFA, RUNX1T1, TRIB3, ID4, JAG1, DDIT3	639	48	18082	3.53717	1	0.650364	38.3847
GOTERM_BP_DIRECT	GO:0043524~negative regulation of neuron apoptotic process	12	1.51899	0.0266015	FAM134B, BDNF, CLCF1, AGT, LGMN, HMOX1, VEGFA, ANGPT1, PARK2, PPARGC1A, CHL1, NRBP2	639	160	18082	2.1223	1	0.647989	38.5675
GOTERM_BP_DIRECT	GO:0048146~positive regulation of fibroblast proliferation	7	0.886076	0.0268141	AGT, SPHK1, ITGB3, EGF, GAS6, FN1, ANXA2	639	65	18082	3.04741	1	0.646389	38.8095
GOTERM_BP_DIRECT	GO:0007399~nervous system development	22	2.78481	0.0268902	NRP2, RET, CHAC1, EFNB2, ITM2B, ZIC3, NTRK3, FOS, SLC1A2, BDNF, DOK5, TPP1, VEGFA, AVIL, CNTN1, ZC3H12A, NDRG2, ROBO3, NRG1, CHL1, NRBP2, CAMK1D	639	377	18082	1.6513	1	0.642934	38.8959
GOTERM_BP_DIRECT	GO:0045766~positive regulation of angiogenesis	10	1.26582	0.0275248	HC, F3, HMOX1, VEGFA, SPHK1, ZC3H12A, CX3CL1, ITGB3, FGF1, ECM1	639	121	18082	2.33862	1	0.647173	39.612
GOTERM_BP_DIRECT	GO:0070542~response to fatty acid	4	0.506329	0.0278051	CTGF, UCP2, TLR2, TLR4	639	19	18082	5.95733	1	0.646548	39.9258
GOTERM_BP_DIRECT	GO:0033539~fatty acid beta-oxidation using acyl-CoA dehydrogenase	4	0.506329	0.0278051	ACADVL, ACOX1, ACAD11, ACAD10	639	19	18082	5.95733	1	0.646548	39.9258
GOTERM_BP_DIRECT	GO:0016310~phosphorylation	32	4.05063	0.0284655	CHKA, FGFR4, SGMS2, FN3K, RPS6KB2, HK1, CLK1, KIT, PRKG1, DMPK, DGKA, CLK4, MAP3K8, BC030499, CAMK2D, PDK2, ALPK1, RET, LYN, PHKG1, HKDC1, SPHK1, PFKP, MAPK10, NTRK3, STYK1, ULK3, GRK4, JAK3, LRRK2, MERTK, CAMK1D	639	612	18082	1.4796	1	0.650948	40.6589
GOTERM_BP_DIRECT	GO:0006072~glycerol-3-phosphate metabolic process	3	0.379747	0.0302189	GPD2, GPD1, SLC37A2	639	8	18082	10.6115	1	0.668912	42.5648
GOTERM_BP_DIRECT	GO:0007167~enzyme linked receptor protein signaling pathway	3	0.379747	0.0302189	CNPY1, JAK3, GAS6	639	8	18082	10.6115	1	0.668912	42.5648
GOTERM_BP_DIRECT	GO:0043154~negative regulation of cysteine-type endopeptidase activity involved in apoptotic process	7	0.886076	0.0305647	IFI202B, HERPUD1, CRYAB, VEGFA, LEF1, HSPA1B, GAS6	639	67	18082	2.95644	1	0.66891	42.9338
GOTERM_BP_DIRECT	GO:0030855~epithelial cell differentiation	7	0.886076	0.0305647	ACADVL, ANXA7, TPP1, ALDOC, VEGFA, FN3K, CPT1A	639	67	18082	2.95644	1	0.66891	42.9338
GOTERM_BP_DIRECT	GO:0045780~positive regulation of bone resorption	4	0.506329	0.0318756	LTBP3, ITGB3, CAR2, TRF	639	20	18082	5.65947	1	0.680322	44.3123
GOTERM_BP_DIRECT	GO:0007422~peripheral nervous system development	4	0.506329	0.0318756	SLC5A3, NFASC, NRG1, CITED2	639	20	18082	5.65947	1	0.680322	44.3123
GOTERM_BP_DIRECT	GO:0022409~positive regulation of cell-cell adhesion	4	0.506329	0.0318756	ITGAL, RNASE10, CITED2, KIF26B	639	20	18082	5.65947	1	0.680322	44.3123
GOTERM_BP_DIRECT	GO:0006471~protein ADP-ribosylation	4	0.506329	0.0318756	ART3, PARP3, PARP4, PARP10	639	20	18082	5.65947	1	0.680322	44.3123
GOTERM_BP_DIRECT	GO:0006986~response to unfolded protein	6	0.759494	0.0333137	CREBRF, HERPUD1, CHAC1, HSPA1A, PARK2, DDIT3	639	51	18082	3.3291	1	0.692528	45.7883
GOTERM_BP_DIRECT	GO:0051453~regulation of intracellular pH	5	0.632911	0.0338382	SLC9A9, SLC4A8, SLC4A4, SLC4A3, CAR2	639	35	18082	4.04248	1	0.694239	46.3175
GOTERM_BP_DIRECT	GO:0051965~positive regulation of synapse assembly	7	0.886076	0.036807	NTRK3, BDNF, NRXN3, IL1RAP, LRRN3, OXTR, NRXN1	639	70	18082	2.82973	1	0.721043	49.2215
GOTERM_BP_DIRECT	GO:0060079~excitatory postsynaptic potential	5	0.632911	0.0370422	ATXN1, P2RX4, BDNF, LRRK2, NPFF	639	36	18082	3.93019	1	0.719462	49.4451
GOTERM_BP_DIRECT	GO:0002474~antigen processing and presentation of peptide antigen via MHC class I	5	0.632911	0.0370422	H2-Q4, H2-T22, H2-T23, H2-T24, B2M	639	36	18082	3.93019	1	0.719462	49.4451
GOTERM_BP_DIRECT	GO:0006096~glycolytic process	5	0.632911	0.0370422	HKDC1, ALDOC, ENO2, PFKP, HK1	639	36	18082	3.93019	1	0.719462	49.4451
GOTERM_BP_DIRECT	GO:0007204~positive regulation of cytosolic calcium ion concentration	11	1.39241	0.0370886	TRPM4, CD38, ITGAV, AGT, OXTR, ADRA1A, JAK3, PRKG1, ADRA1D, NPFF, HTR2A	639	148	18082	2.10318	1	0.716057	49.489
GOTERM_BP_DIRECT	GO:0007623~circadian rhythm	9	1.13924	0.0372712	NTRK3, ATF5, BDNF, DBP, ID4, PER3, BHLHE41, PPARGC1A, CPT1A	639	108	18082	2.35811	1	0.714022	49.6619
GOTERM_BP_DIRECT	GO:0036376~sodium ion export from cell	3	0.379747	0.0379581	ATP1B1, ATP1B2, ATP1A2	639	9	18082	9.43245	1	0.716895	50.307
GOTERM_BP_DIRECT	GO:0045906~negative regulation of vasoconstriction	3	0.379747	0.0379581	NOS1, CX3CL1, AHR	639	9	18082	9.43245	1	0.716895	50.307
GOTERM_BP_DIRECT	GO:0022617~extracellular matrix disassembly	4	0.506329	0.0408929	FLOT1, MMP19, NID1, LAMC2	639	22	18082	5.14497	1	0.740082	52.9763
GOTERM_BP_DIRECT	GO:0031668~cellular response to extracellular stimulus	4	0.506329	0.0408929	FOS, SLC1A2, LYN, CDKN2B	639	22	18082	5.14497	1	0.740082	52.9763
GOTERM_BP_DIRECT	GO:0032148~activation of protein kinase B activity	4	0.506329	0.0408929	NTRK3, NRG1, FGF1, GAS6	639	22	18082	5.14497	1	0.740082	52.9763
GOTERM_BP_DIRECT	GO:0048705~skeletal system morphogenesis	6	0.759494	0.0412013	FMN1, ZFP950, ARID5B, CSRNP1, COL11A2, IDUA	639	54	18082	3.14415	1	0.739139	53.2488
GOTERM_BP_DIRECT	GO:0035176~social behavior	6	0.759494	0.0412013	ANXA7, NRXN3, PTCHD1, OXTR, NRXN1, GRID1	639	54	18082	3.14415	1	0.739139	53.2488
GOTERM_BP_DIRECT	GO:0006810~transport	79	10	0.041213	SLC9A9, SLC5A3, CREBRF, KCNC2, SLC27A1, SLC16A14, ATP1B1, ATP1B2, SLC7A8, SLC2A8, AP1S3, STARD5, SLC1A2, SLC25A29, ANO4, SV2A, SLC4A4, SLC8B1, KCNG4, SLC4A3, GRID1, TRPM4, AP5Z1, STX1A, MYO6, RAB3IL1, TCN2, SLC7A11, PKD2L2, SLC25A34, CATSPER2, SLC37A1, SLC37A2, CROT, KCNH5, COPZ2, ABCA7, MFSD9, SNAP91, ABCA9, SCN1B, RAB3D, SNX14, SLC39A13, CACNB1, SFXN4, KCNA6, GPM6B, CACNB4, ASTN2, ABCA1, TRF, A…	639	1822	18082	1.22694	1	0.73564	53.2591
GOTERM_BP_DIRECT	GO:0007268~chemical synaptic transmission	12	1.51899	0.0417227	DLGAP1, MYO6, SNAP91, GRIA2, NRXN3, CACNB1, GRIA4, AGRN, SV2A, NRXN1, APBA1, HTR2A	639	172	18082	1.97423	1	0.736485	53.7061
GOTERM_BP_DIRECT	GO:0006357~regulation of transcription from RNA polymerase II promoter	22	2.78481	0.0430881	ZFP36, PAM, AR, HIST1H1C, THRB, ARID5B, MITF, LEF1, FOSB, RB1, GRHL1, ECM1, JUNB, AHR, CITED2, FOS, ATF5, ATF3, NUPR1, DBP, LIME1, IFI204	639	397	18082	1.56811	1	0.744487	54.8837
GOTERM_BP_DIRECT	GO:0043434~response to peptide hormone	7	0.886076	0.0438111	NOS1, GATM, CTGF, OXTR, PLCD1, TIMP4, STAT1	639	73	18082	2.71344	1	0.746947	55.4958
GOTERM_BP_DIRECT	GO:0007584~response to nutrient	7	0.886076	0.0438111	VCAM1, CUBN, GATM, ABCA1, STAT1, AGL, PLEC	639	73	18082	2.71344	1	0.746947	55.4958
GOTERM_BP_DIRECT	GO:0048662~negative regulation of smooth muscle cell proliferation	5	0.632911	0.0439557	CAV1, NDRG4, HMOX1, NDRG2, PPARGC1A	639	38	18082	3.72333	1	0.74469	55.6172
GOTERM_BP_DIRECT	GO:0035914~skeletal muscle cell differentiation	6	0.759494	0.0440604	HLF, FOS, ATF3, NUPR1, RB1, CITED2	639	55	18082	3.08698	1	0.742135	55.705
GOTERM_BP_DIRECT	GO:0007229~integrin-mediated signaling pathway	8	1.01266	0.046134	ITGAL, CTGF, ITGAV, ITGA1, ITGA3, ADAM22, ITGB3, ITGA2B	639	93	18082	2.43418	1	0.755116	57.4095
GOTERM_BP_DIRECT	GO:0010745~negative regulation of macrophage derived foam cell differentiation	3	0.379747	0.0463583	ITGAV, ITGB3, ABCA5	639	10	18082	8.4892	1	0.753529	57.5902
GOTERM_BP_DIRECT	GO:0010656~negative regulation of muscle cell apoptotic process	3	0.379747	0.0463583	CAV1, HMOX1, ZC3H12A	639	10	18082	8.4892	1	0.753529	57.5902
GOTERM_BP_DIRECT	GO:0060055~angiogenesis involved in wound healing	3	0.379747	0.0463583	CX3CL1, ITGB3, STARD13	639	10	18082	8.4892	1	0.753529	57.5902
GOTERM_BP_DIRECT	GO:0005980~glycogen catabolic process	3	0.379747	0.0463583	PYGM, AGL, PYGB	639	10	18082	8.4892	1	0.753529	57.5902
GOTERM_BP_DIRECT	GO:0097120~receptor localization to synapse	3	0.379747	0.0463583	ANKS1B, RELN, NRXN1	639	10	18082	8.4892	1	0.753529	57.5902
GOTERM_BP_DIRECT	GO:0060710~chorio-allantoic fusion	3	0.379747	0.0463583	VCAM1, LEF1, CYR61	639	10	18082	8.4892	1	0.753529	57.5902
GOTERM_BP_DIRECT	GO:0051260~protein homooligomerization	13	1.64557	0.0470514	KCNC2, VWF, P2RX4, PAM, CAV1, CRYAB, HMOX1, FLOT1, ANGPT1, KCNA6, KCNG4, CPT1A, ANGPTL4	639	197	18082	1.86734	1	0.755502	58.1437
GOTERM_BP_DIRECT	GO:0005977~glycogen metabolic process	5	0.632911	0.0476652	PYGM, PHKG1, PPP3R2, AGL, PYGB	639	39	18082	3.62786	1	0.756841	58.6283
GOTERM_BP_DIRECT	GO:0007154~cell communication	5	0.632911	0.0476652	CTSL, FREM2, FREM1, JAG1, GJC2	639	39	18082	3.62786	1	0.756841	58.6283
GOTERM_BP_DIRECT	GO:0007040~lysosome organization	5	0.632911	0.0476652	TPP1, TFEB, ABCA1, LRRK2, IDUA	639	39	18082	3.62786	1	0.756841	58.6283
GOTERM_BP_DIRECT	GO:0043627~response to estrogen	7	0.886076	0.0489134	ARPC1B, CAV1, NOS1, HMOX1, PTPRN, CAR2, CITED2	639	75	18082	2.64109	1	0.762732	59.5972
GOTERM_BP_DIRECT	GO:0001541~ovarian follicle development	6	0.759494	0.050127	VEGFA, MMP19, FOXC1, ANGPT1, KIT, AHR	639	57	18082	2.97867	1	0.768149	60.5189
GOTERM_BP_DIRECT	GO:0001894~tissue homeostasis	4	0.506329	0.0510508	COL9A1, CTGF, RB1, COL11A2	639	24	18082	4.71622	1	0.771399	61.207
GOTERM_BP_DIRECT	GO:0051968~positive regulation of synaptic transmission, glutamatergic	4	0.506329	0.0510508	OXTR, RELN, GRIA4, NRXN1	639	24	18082	4.71622	1	0.771399	61.207
GOTERM_BP_DIRECT	GO:0007259~JAK-STAT cascade	4	0.506329	0.0510508	CLCF1, IL15RA, STAT1, GHR	639	24	18082	4.71622	1	0.771399	61.207
GOTERM_BP_DIRECT	GO:0051898~negative regulation of protein kinase B signaling	5	0.632911	0.0515426	MTM1, INPP5K, PKHD1, FLCN, DDIT3	639	40	18082	3.53717	1	0.771667	61.5687
GOTERM_BP_DIRECT	GO:0034976~response to endoplasmic reticulum stress	7	0.886076	0.0515959	CREBRF, HERPUD1, FLOT1, TRIB3, PARK2, PPP1R15A, DDIT3	639	76	18082	2.60633	1	0.768995	61.6077
GOTERM_BP_DIRECT	GO:0001558~regulation of cell growth	6	0.759494	0.053335	SOCS2, CTGF, HSD3B7, RB1, IL3RA, CYR61	639	58	18082	2.92731	1	0.777464	62.8603
GOTERM_BP_DIRECT	GO:0006468~protein phosphorylation	29	3.67089	0.0544419	FGFR4, RPS6KB2, HK1, TRIB3, CLK1, KIT, PRKG1, DMPK, MAP3K8, CLK4, BC030499, CAMK2D, MLKL, PDK2, ALPK1, RET, LYN, PHKG1, MAPK10, GAS6, NTRK3, STYK1, ULK3, GRK4, JAK3, LRRK2, MERTK, CAMK1D, NRBP2	639	576	18082	1.42469	1	0.781568	63.6372
GOTERM_BP_DIRECT	GO:0045822~negative regulation of heart contraction	3	0.379747	0.0553634	NOS1, ATP1A2, PRKG1	639	11	18082	7.71746	1	0.784397	64.2723
GOTERM_BP_DIRECT	GO:0016242~negative regulation of macroautophagy	3	0.379747	0.0553634	HMOX1, LRRK2, NRBP2	639	11	18082	7.71746	1	0.784397	64.2723
GOTERM_BP_DIRECT	GO:0006646~phosphatidylethanolamine biosynthetic process	3	0.379747	0.0553634	SLC27A1, CHKA, PCYT2	639	11	18082	7.71746	1	0.784397	64.2723
GOTERM_BP_DIRECT	GO:0050707~regulation of cytokine secretion	3	0.379747	0.0553634	LYN, TLR2, TLR4	639	11	18082	7.71746	1	0.784397	64.2723
GOTERM_BP_DIRECT	GO:0032825~positive regulation of natural killer cell differentiation	3	0.379747	0.0553634	IL15RA, FLT3L, GAS6	639	11	18082	7.71746	1	0.784397	64.2723
GOTERM_BP_DIRECT	GO:0061049~cell growth involved in cardiac muscle cell development	3	0.379747	0.0553634	AGT, CAMK2D, PRKG1	639	11	18082	7.71746	1	0.784397	64.2723
GOTERM_BP_DIRECT	GO:0090129~positive regulation of synapse maturation	3	0.379747	0.0553634	NRXN3, RELN, NRXN1	639	11	18082	7.71746	1	0.784397	64.2723
GOTERM_BP_DIRECT	GO:0042551~neuron maturation	3	0.379747	0.0553634	RET, RB1, NRXN1	639	11	18082	7.71746	1	0.784397	64.2723
GOTERM_BP_DIRECT	GO:0003254~regulation of membrane depolarization	3	0.379747	0.0553634	CAMK2D, NPFF, B2M	639	11	18082	7.71746	1	0.784397	64.2723
GOTERM_BP_DIRECT	GO:0030431~sleep	3	0.379747	0.0553634	FOS, OXTR, HTR2A	639	11	18082	7.71746	1	0.784397	64.2723
GOTERM_BP_DIRECT	GO:0032727~positive regulation of interferon-alpha production	3	0.379747	0.0553634	DDX58, IRF7, TLR4	639	11	18082	7.71746	1	0.784397	64.2723
GOTERM_BP_DIRECT	GO:0051930~regulation of sensory perception of pain	5	0.632911	0.0555871	GRM3, NOS1, TLR4, TMEM100, NPFF	639	41	18082	3.4509	1	0.782904	64.4249
GOTERM_BP_DIRECT	GO:0030155~regulation of cell adhesion	5	0.632911	0.0597976	RET, LAMA4, CYTIP, S1PR1, GSN	639	42	18082	3.36873	1	0.804594	67.1845
GOTERM_BP_DIRECT	GO:0031398~positive regulation of protein ubiquitination	6	0.759494	0.0601009	1700020D05RIK, CAV1, PRICKLE1, SPHK1, ANGPT1, LRRK2	639	60	18082	2.82973	1	0.803542	67.3753
GOTERM_BP_DIRECT	GO:0005975~carbohydrate metabolic process	13	1.64557	0.0618376	HHIPL1, PDK2, AMY1, GPD1, PYGM, PHKG1, HKDC1, NAGA, GALT, HK1, AI464131, PYGB, IDUA	639	206	18082	1.78575	1	0.8102	68.4477
GOTERM_BP_DIRECT	GO:0006094~gluconeogenesis	4	0.506329	0.0623051	GPD2, GPD1, ATF3, PPARGC1A	639	26	18082	4.35344	1	0.810014	68.7307
GOTERM_BP_DIRECT	GO:0072661~protein targeting to plasma membrane	4	0.506329	0.0623051	INPP5K, NFASC, GAS6, ANXA2	639	26	18082	4.35344	1	0.810014	68.7307
GOTERM_BP_DIRECT	GO:0006954~inflammatory response	19	2.40506	0.0628342	LYN, HC, C4B, SPHK1, TLR2, TLR4, AFAP1L2, NLRP1A, KIT, CX3CL1, ECM1, CCL7, CD180, IFI202B, ITGAV, IL1RAP, ZC3H12A, PARP4, CAMK1D	639	344	18082	1.56293	1	0.810152	69.048
GOTERM_BP_DIRECT	GO:0014070~response to organic cyclic compound	7	0.886076	0.0632096	KCNC2, CTSL, ANXA7, LYN, CASP1, CPT1A, AHR	639	80	18082	2.47602	1	0.809496	69.2712
GOTERM_BP_DIRECT	GO:0050727~regulation of inflammatory response	6	0.759494	0.0636583	SBNO2, LYN, CLCF1, AGT, TLR4, CASP1	639	61	18082	2.78334	1	0.809227	69.5362
GOTERM_BP_DIRECT	GO:0090002~establishment of protein localization to plasma membrane	5	0.632911	0.0641725	PACSIN1, EZR, FLOT1, TSPAN17, TMEM150A	639	43	18082	3.29039	1	0.809296	69.8371
GOTERM_BP_DIRECT	GO:0051593~response to folic acid	3	0.379747	0.0649204	MTHFR, GSN, CBS	639	12	18082	7.07433	1	0.810543	70.2697
GOTERM_BP_DIRECT	GO:0050927~positive regulation of positive chemotaxis	3	0.379747	0.0649204	NTRK3, S1PR1, VEGFA	639	12	18082	7.07433	1	0.810543	70.2697
GOTERM_BP_DIRECT	GO:0034375~high-density lipoprotein particle remodeling	3	0.379747	0.0649204	LCAT, PLTP, ABCA5	639	12	18082	7.07433	1	0.810543	70.2697
GOTERM_BP_DIRECT	GO:0071222~cellular response to lipopolysaccharide	13	1.64557	0.0673808	ZFP36, SBNO2, GBP6, PLSCR2, CXCL16, GBP10, ZC3H12A, TLR4, ABCA1, STAT1, PPARGC1A, CD180, B2M	639	209	18082	1.76012	1	0.820067	71.6521
GOTERM_BP_DIRECT	GO:0006885~regulation of pH	4	0.506329	0.0683267	SLC9A9, PDK2, SLC4A4, CAR2	639	27	18082	4.1922	1	0.822079	72.1672
GOTERM_BP_DIRECT	GO:0032689~negative regulation of interferon-gamma production	4	0.506329	0.0683267	CD274, TLR4, GAS6, LGALS9	639	27	18082	4.1922	1	0.822079	72.1672
GOTERM_BP_DIRECT	GO:0006635~fatty acid beta-oxidation	5	0.632911	0.0687103	ACADVL, ACOX1, ECH1, CPT1A, CROT	639	44	18082	3.21561	1	0.821452	72.3735
GOTERM_BP_DIRECT	GO:0090090~negative regulation of canonical Wnt signaling pathway	8	1.01266	0.0690687	CAV1, APC2, PRICKLE1, LEF1, MCC, NOTUM, PARK2, DDIT3	639	102	18082	2.2194	1	0.820716	72.565
GOTERM_BP_DIRECT	GO:0006127~glycerophosphate shuttle	2	0.253165	0.0693244	GPD1, SLC37A2	639	2	18082	28.2973	1	0.819515	72.7009
GOTERM_BP_DIRECT	GO:0034059~response to anoxia	2	0.253165	0.0693244	CTGF, OXTR	639	2	18082	28.2973	1	0.819515	72.7009
GOTERM_BP_DIRECT	GO:0050748~negative regulation of lipoprotein metabolic process	2	0.253165	0.0693244	ITGAV, ITGB3	639	2	18082	28.2973	1	0.819515	72.7009
GOTERM_BP_DIRECT	GO:0006879~cellular iron ion homeostasis	5	0.632911	0.073409	HMOX1, CP, SCARA5, FTH1, TRF	639	45	18082	3.14415	1	0.835206	74.7868
GOTERM_BP_DIRECT	GO:0019221~cytokine-mediated signaling pathway	10	1.26582	0.0739709	SOCS2, F3, IL1RAP, IIGP1, CX3CL1, KIT, JAK3, STAT1, PTPRN, IL3RA	639	146	18082	1.93817	1	0.835301	75.0617
GOTERM_BP_DIRECT	GO:0033344~cholesterol efflux	4	0.506329	0.0746013	ABCA7, CAV1, ABCA1, ABCA5	639	28	18082	4.04248	1	0.83568	75.3667
GOTERM_BP_DIRECT	GO:0050804~modulation of synaptic transmission	4	0.506329	0.0746013	GRM3, RELN, GRIA4, PARK2	639	28	18082	4.04248	1	0.83568	75.3667
GOTERM_BP_DIRECT	GO:0070306~lens fiber cell differentiation	3	0.379747	0.0749793	NTRK3, MAF, SLC7A11	639	13	18082	6.53016	1	0.835016	75.5479
GOTERM_BP_DIRECT	GO:0021675~nerve development	3	0.379747	0.0749793	NRP2, CTSL, BDNF	639	13	18082	6.53016	1	0.835016	75.5479
GOTERM_BP_DIRECT	GO:0033690~positive regulation of osteoblast proliferation	3	0.379747	0.0749793	ITGAV, ITGB3, CYR61	639	13	18082	6.53016	1	0.835016	75.5479
GOTERM_BP_DIRECT	GO:0061158~3'-UTR-mediated mRNA destabilization	3	0.379747	0.0749793	ZFP36, CPEB3, ZC3H12A	639	13	18082	6.53016	1	0.835016	75.5479
GOTERM_BP_DIRECT	GO:0043691~reverse cholesterol transport	3	0.379747	0.0749793	LCAT, ABCA1, ABCA5	639	13	18082	6.53016	1	0.835016	75.5479
GOTERM_BP_DIRECT	GO:0016540~protein autoprocessing	3	0.379747	0.0749793	CTSL, CASP12, CAPN1	639	13	18082	6.53016	1	0.835016	75.5479
GOTERM_BP_DIRECT	GO:0060397~JAK-STAT cascade involved in growth hormone signaling pathway	3	0.379747	0.0749793	LYN, STAT1, GHR	639	13	18082	6.53016	1	0.835016	75.5479
GOTERM_BP_DIRECT	GO:0045597~positive regulation of cell differentiation	5	0.632911	0.0782663	AR, CTGF, JUNB, GHR, CYR61	639	46	18082	3.0758	1	0.845915	77.0714
GOTERM_BP_DIRECT	GO:0007595~lactation	5	0.632911	0.0782663	PAM, CAV1, SOCS2, VEGFA, OXTR	639	46	18082	3.0758	1	0.845915	77.0714
GOTERM_BP_DIRECT	GO:0007266~Rho protein signal transduction	5	0.632911	0.0782663	RHOJ, CDC42EP3, SRGAP1, EPS8L1, MCF2L	639	46	18082	3.0758	1	0.845915	77.0714
GOTERM_BP_DIRECT	GO:0048536~spleen development	5	0.632911	0.0782663	CDKN2B, CACNB4, SAMD9L, AHR, CITED2	639	46	18082	3.0758	1	0.845915	77.0714
GOTERM_BP_DIRECT	GO:0071300~cellular response to retinoic acid	6	0.759494	0.0790416	NTRK3, RET, BRINP2, LYN, SERPINF1, ABCA1	639	65	18082	2.61206	1	0.846747	77.4174
GOTERM_BP_DIRECT	GO:0006813~potassium ion transport	9	1.13924	0.0806199	KCNC2, ATP1B1, KCNT2, ATP1B2, KCNN2, KCNA6, ATP1A2, KCNG4, KCNH5	639	127	18082	2.00532	1	0.850545	78.1066
GOTERM_BP_DIRECT	GO:0030316~osteoclast differentiation	4	0.506329	0.0811209	SBNO2, MITF, JUNB, TRF	639	29	18082	3.90308	1	0.850316	78.3212
GOTERM_BP_DIRECT	GO:0045930~negative regulation of mitotic cell cycle	4	0.506329	0.0811209	BRINP2, FOXC1, RB1, TIMP2	639	29	18082	3.90308	1	0.850316	78.3212
GOTERM_BP_DIRECT	GO:0043065~positive regulation of apoptotic process	18	2.27848	0.0854129	AIFM2, ADAMTSL4, TLR4, SP110, DDIT3, NTRK3, ALDH1A1, BDNF, TNFSF10, NUPR1, S100B, HMOX1, CASP12, SMPD1, UNC5C, CASP1, CAMK1D, CYR61	639	335	18082	1.52045	1	0.863292	80.0799
GOTERM_BP_DIRECT	GO:0051279~regulation of release of sequestered calcium ion into cytosol	3	0.379747	0.0854928	LYN, LIME1, ITGB3	639	14	18082	6.06372	1	0.861603	80.1114
GOTERM_BP_DIRECT	GO:0006656~phosphatidylcholine biosynthetic process	3	0.379747	0.0854928	SLC27A1, CHKA, LCAT	639	14	18082	6.06372	1	0.861603	80.1114
GOTERM_BP_DIRECT	GO:0032469~endoplasmic reticulum calcium ion homeostasis	3	0.379747	0.0854928	HERPUD1, GRINA, CAMK2D	639	14	18082	6.06372	1	0.861603	80.1114
GOTERM_BP_DIRECT	GO:0098656~anion transmembrane transport	3	0.379747	0.0854928	SLC1A2, SLC4A8, SLC4A4	639	14	18082	6.06372	1	0.861603	80.1114
GOTERM_BP_DIRECT	GO:0032793~positive regulation of CREB transcription factor activity	3	0.379747	0.0854928	VEGFA, RELN, CAMK1D	639	14	18082	6.06372	1	0.861603	80.1114
GOTERM_BP_DIRECT	GO:0060252~positive regulation of glial cell proliferation	3	0.379747	0.0854928	ATXN1, GFAP, LYN	639	14	18082	6.06372	1	0.861603	80.1114
GOTERM_BP_DIRECT	GO:0071625~vocalization behavior	3	0.379747	0.0854928	NRXN3, MYH14, NRXN1	639	14	18082	6.06372	1	0.861603	80.1114
GOTERM_BP_DIRECT	GO:0000122~negative regulation of transcription from RNA polymerase II promoter	34	4.3038	0.0873786	CREBRF, CAV1, THRB, CPEB3, MITF, TRIB3, FLCN, CITED2, EZR, OVOL1, PER3, BHLHE41, MAF, ZFP36, ESRRA, HIST1H1C, EPAS1, ARID5B, LEF1, RB1, PARK2, MAPK10, STAT1, AHR, DDIT3, JUNB, ATXN1, IFI27, ATF3, VEGFA, HOPX, ZBTB4, ID4, GBP4	639	729	18082	1.31977	1	0.865872	80.8396
GOTERM_BP_DIRECT	GO:0032715~negative regulation of interleukin-6 production	4	0.506329	0.0878772	NLRC3, ZC3H12A, TLR4, GAS6	639	30	18082	3.77298	1	0.865573	81.0279
GOTERM_BP_DIRECT	GO:0042327~positive regulation of phosphorylation	4	0.506329	0.0878772	AR, LYN, EGF, TRF	639	30	18082	3.77298	1	0.865573	81.0279
GOTERM_BP_DIRECT	GO:0030968~endoplasmic reticulum unfolded protein response	5	0.632911	0.088447	HERPUD1, ATF3, CASP12, PPP1R15A, DDIT3	639	48	18082	2.94764	1	0.865506	81.2409
GOTERM_BP_DIRECT	GO:0045669~positive regulation of osteoblast differentiation	6	0.759494	0.091768	VEGFA, ID4, JAG1, GDPD2, IFI204, CYR61	639	68	18082	2.49682	1	0.873919	82.4383
GOTERM_BP_DIRECT	GO:0030317~sperm motility	6	0.759494	0.091768	NSUN7, SORD, CATSPER2, TEKT2, DDX4, PLTP	639	68	18082	2.49682	1	0.873919	82.4383
GOTERM_BP_DIRECT	GO:0071346~cellular response to interferon-gamma	6	0.759494	0.091768	GBP6, GBP9, GBP10, CX3CL1, GBP4, CCL7	639	68	18082	2.49682	1	0.873919	82.4383
GOTERM_BP_DIRECT	GO:0001570~vasculogenesis	6	0.759494	0.091768	CAV1, ZFP950, ANGPT1, TMEM100, JUNB, CITED2	639	68	18082	2.49682	1	0.873919	82.4383
GOTERM_BP_DIRECT	GO:0045600~positive regulation of fat cell differentiation	5	0.632911	0.0937649	ZFP36, TRPM4, ZC3H12A, CREBL2, HTR2A	639	49	18082	2.88748	1	0.87798	83.1231
GOTERM_BP_DIRECT	GO:0016049~cell growth	5	0.632911	0.0937649	NUPR1, RASGRP4, ITGAV, ADRA1A, ITGB3	639	49	18082	2.88748	1	0.87798	83.1231
GOTERM_BP_DIRECT	GO:0071356~cellular response to tumor necrosis factor	8	1.01266	0.0942891	ZFP36, VCAM1, GPD1, INPP5K, ZC3H12A, CX3CL1, PPARGC1A, CCL7	639	110	18082	2.05799	1	0.87772	83.2987
GOTERM_BP_DIRECT	GO:0007417~central nervous system development	7	0.886076	0.0945051	PAM, LYN, TPP1, TIMP4, RELN, TIMP2, CITED2	639	89	18082	2.22563	1	0.876582	83.3705
GOTERM_BP_DIRECT	GO:0006730~one-carbon metabolic process	4	0.506329	0.0948613	MTHFR, CAR5B, ALDH1L2, CAR2	639	31	18082	3.65127	1	0.875851	83.4883
GOTERM_BP_DIRECT	GO:0098779~mitophagy in response to mitochondrial depolarization	9	1.13924	0.0955693	ATP1B1, ALPK1, HC, PFKP, PARK2, PRKG1, BOC, SLCO1A5, STAT2	639	132	18082	1.92936	1	0.876132	83.7202
GOTERM_BP_DIRECT	GO:0000165~MAPK cascade	6	0.759494	0.0962309	ZFP36, RET, CAV1, DOK5, NRG1, LRRK2	639	69	18082	2.46064	1	0.87628	83.934
GOTERM_BP_DIRECT	GO:0032695~negative regulation of interleukin-12 production	3	0.379747	0.0964165	NLRC3, TLR2, JAK3	639	15	18082	5.65947	1	0.875083	83.9936
GOTERM_BP_DIRECT	GO:0007202~activation of phospholipase C activity	3	0.379747	0.0964165	AGT, ADRA1A, HTR2A	639	15	18082	5.65947	1	0.875083	83.9936
GOTERM_BP_DIRECT	GO:0010875~positive regulation of cholesterol efflux	3	0.379747	0.0964165	ABCA7, ABCA1, PLTP	639	15	18082	5.65947	1	0.875083	83.9936
GOTERM_BP_DIRECT	GO:0031643~positive regulation of myelination	3	0.379747	0.0964165	TENM4, NRG1, TRF	639	15	18082	5.65947	1	0.875083	83.9936
GOTERM_BP_DIRECT	GO:0030502~negative regulation of bone mineralization	3	0.379747	0.0964165	TRPM4, LTBP3, ECM1	639	15	18082	5.65947	1	0.875083	83.9936
GOTERM_BP_DIRECT	GO:0033627~cell adhesion mediated by integrin	3	0.379747	0.0964165	ITGAV, ITGB3, COL16A1	639	15	18082	5.65947	1	0.875083	83.9936
GOTERM_BP_DIRECT	GO:0006979~response to oxidative stress	9	1.13924	0.0987366	ALDH1A1, EPAS1, HMOX1, CST3, TLR4, PARK2, LRRK2, SLC7A11, SRXN1	639	133	18082	1.91486	1	0.879827	84.7202

## Sheet: David GO downreg BP
Figure 5-source data 1. Significantly regulated genes and gene ontology analysis, and CPM values for Ascl1 target genes in Id4-overexpressing NSCs
David GO analysis "biological process" gene ontology terms for significantly downregulated genes
Category	Term	Count	%	PValue	Genes	List Total	Pop Hits	Pop Total	Fold Enrichment	Bonferroni	Benjamini	FDR
GOTERM_BP_DIRECT	GO:0007049~cell cycle	153	18.8192	5.37386e-80	PRC1, DBF4, KNTC1, PKMYT1, AURKA, AURKB, CDCA8, DDX11, OIP5, MIS18A, INCENP, CCSAP, CDCA2, NUP37, H2AFX, CCNA2, CDCA5, ASPM, CDCA3, LIG1, SGOL1, RBL1, VASH1, WEE1, NCAPD3, ESCO2, NCAPD2, UHRF1, MAD2L1, TIMELESS, NUP43, DSCC1, NEK2, TICRR, TIPIN, BEX2, ANLN, CHEK1, MYBL2, RCC1, SPC24, SPC25, PRR5, VRK1, NCAPG2, FBXO5, SKA3, SKA2, SKA1, DDIAS, NUDC, HELLS, TFDP1, ERCC6L, CKAP2, MKI67, NUF2, SUV39H1…	715	614	18082	6.30178	1.46169e-76	1.46169e-76	9.57097e-77
GOTERM_BP_DIRECT	GO:0051301~cell division	99	12.1771	2.61506e-53	KIFC1, PRC1, KNTC1, AURKA, AURKB, CDCA8, OIP5, MIS18A, CCSAP, INCENP, CDCA2, NUP37, CDCA5, CCNA2, ASPM, CDCA3, LIG1, SGOL1, NCAPD3, WEE1, NCAPD2, MAD2L1, TIMELESS, NUP43, NEK2, TIPIN, ANLN, RCC1, SPC24, SPC25, VRK1, NCAPG2, SKA3, FBXO5, SKA2, SKA1, HELLS, NUDC, ERCC6L, NUF2, SYCE2, NDC80, CDC20, SPDL1, PMF1, FAM64A, PLK1, KIF23, BORA, FAM83D, CCNE2, KIF2C, CCNE1, CDC45, MASTL, CDC7, KIF14, CDC6, …	715	374	18082	6.69428	7.11297e-50	3.55649e-50	4.65749e-50
GOTERM_BP_DIRECT	GO:0007067~mitotic nuclear division	83	10.2091	4.37346e-49	KIF23, BORA, KNTC1, AURKA, AURKB, FAM83D, KIF2C, CDCA8, OIP5, CCSAP, INCENP, MIS18A, CDCA2, NUP37, MASTL, CCNA2, CDCA5, ASPM, CDCA3, CDC6, CDK1, KIF11, SGOL1, CCNF, TPX2, NUSAP1, ESPL1, UBE2C, CDK2, NCAPD3, WEE1, NCAPD2, MAD2L1, APITD1, TIMELESS, NSL1, BUB1B, NUP43, HAUS4, HAUS5, NEK2, TIPIN, ANLN, CEP55, RCC1, SPC24, SPC25, NCAPH, VRK1, NCAPG2, BUB1, SKA3, FBXO5, SKA2, SKA1, ZWILCH, NUDC, HELLS,…	715	277	18082	7.57772	1.18958e-45	3.96527e-46	7.78924e-46
GOTERM_BP_DIRECT	GO:0006260~DNA replication	51	6.27306	7.05078e-38	DBF4, MCM10, CDT1, PRIM1, MCM8, CDC45, MCM7, SUPT16, PRIM2, ORC1, CDC6, DTL, LIG1, POLE, RMI2, MCM2, MCM3, MCM4, MCM5, MCM6, RFC5, RFC4, RRM2, RRM1, DSCC1, BLM, TICRR, POLA1, POLA2, RPA2, POLE2, POLQ, FEN1, RECQL4, GINS1, GINS2, NASP, GINS3, PIF1, FAM111A, 2810417H13RIK, BRCA1, POLD3, DNA2, POLD1, POLD2, PCNA, CHTF18, CHAF1A, CHAF1B, REPIN1	715	123	18082	10.4859	1.91781e-34	4.79453e-35	1.25576e-34
GOTERM_BP_DIRECT	GO:0006974~cellular response to DNA damage stimulus	77	9.47109	1.28339e-29	CLSPN, RAD51C, RAD51B, XRCC2, E2F7, MCM10, FANCL, MCM8, MCM7, DDX11, SUPT16, FANCI, INTS7, WDR76, H2AFX, FANCF, MASTL, MYC, FANCA, TOP2A, FANCB, MMS22L, GEN1, DTL, LIG1, USP1, NEIL3, POLE, TOPBP1, CDK2, RAD51, UHRF1, APITD1, TIMELESS, RIF1, FANCD2, UCHL5, RAD18, RUVBL2, UBE2T, BLM, TICRR, FOXM1, UNG, TIPIN, CHEK1, RPA2, MDC1, SPIDR, MGME1, DDIAS, PALB2, POLQ, FEN1, EXO1, MSH6, RAD51AP1, PIF1, EME…	715	420	18082	4.63641	3.49083e-26	6.98167e-27	2.28576e-26
GOTERM_BP_DIRECT	GO:0006281~DNA repair	64	7.87208	6.14859e-27	CLSPN, RAD51C, KIF22, RAD51B, XRCC2, ANKLE1, FANCL, MCM8, SUPT16, FANCI, CHRNA4, H2AFX, FANCF, FANCA, FANCB, MMS22L, GEN1, LIG1, USP1, NEIL3, POLE, TOPBP1, CDK2, RAD51, UHRF1, APITD1, FANCD2, UCHL5, RAD18, RUVBL2, UBE2T, BLM, TICRR, FOXM1, UNG, CHEK1, RPA2, MDC1, NPM1, SPIDR, MGME1, PALB2, POLQ, FEN1, EXO1, MSH6, RAD51AP1, PIF1, TRIM28, EME1, BRIP1, BRCA2, RAD54L, 2810417H13RIK, BRCA1, DNA2, TEX1…	715	318	18082	5.08971	1.67242e-23	2.78736e-24	1.09508e-23
GOTERM_BP_DIRECT	GO:0007059~chromosome segregation	32	3.93604	1.4879e-21	NEK2, RCC1, KIF2C, SPC25, OIP5, INCENP, MIS18A, BUB1, CDCA2, SKA3, NUP37, SKA2, SKA1, TOP2A, CENPN, KIF11, SGOL1, CENPF, CENPE, ESPL1, NDC80, BIRC5, PMF1, KNSTRN, BRCA1, ESCO2, CENPH, SGOL2A, NSL1, CENPW, NUP43, USP44	715	89	18082	9.09286	4.04708e-18	5.78154e-19	2.64998e-18
GOTERM_BP_DIRECT	GO:0006270~DNA replication initiation	15	1.84502	2.68296e-14	CDC7, CDC6, POLA1, TOPBP1, MCM2, POLA2, MCM3, MCM10, MCM4, MCM5, MCM6, CCNE2, CCNE1, CDC45, MCM7	715	24	18082	15.8059	7.30793e-11	9.13492e-12	4.78506e-11
GOTERM_BP_DIRECT	GO:0006310~DNA recombination	22	2.70603	1.00816e-11	EXO1, RECQL4, HMGB1, RAD51C, HMGB2, RAD51B, RAD51AP1, XRCC2, BLM, LIG1, PIF1, EME1, BRCA2, BRCA1, RAD51, RPA2, PSMC3IP, UCHL5, SPIDR, RUVBL2, H2AFX, PALB2	715	85	18082	6.54552	2.7422e-08	3.04688e-09	1.79556e-08
GOTERM_BP_DIRECT	GO:0000724~double-strand break repair via homologous recombination	19	2.33702	8.80555e-11	RAD51C, RAD51B, RAD51AP1, MMS22L, XRCC2, BLM, GEN1, TONSL, NUCKS1, BRCA2, RAD54L, BRCA1, RAD51, RPA2, MCM8, SPIDR, H2AFX, RAD54B, PALB2	715	68	18082	7.06619	2.39511e-07	2.39511e-08	1.56829e-07
GOTERM_BP_DIRECT	GO:0000070~mitotic sister chromatid segregation	12	1.47601	2.95569e-10	CDCA8, MAD2L1, PLK1, NEK2, CENPA, NSL1, KIF18B, NUSAP1, NDC80, ESPL1, KNSTRN, CIT	715	23	18082	13.1945	8.03946e-07	7.30861e-08	5.26415e-07
GOTERM_BP_DIRECT	GO:0000082~G1/S transition of mitotic cell cycle	16	1.96802	1.26317e-08	POLE, IQGAP3, SKP2, RCC1, CDK4, CDKN3, CDC25A, CDK2, PPAT, CCNE2, CCNE1, TCF19, RANBP1, MYB, CDCA5, CAMK2A	715	62	18082	6.52633	3.43577e-05	2.86319e-06	2.24974e-05
GOTERM_BP_DIRECT	GO:0000281~mitotic cytokinesis	11	1.35301	1.26912e-07	CKAP2, KIF23, PLK1, CENPA, KIF4, NUSAP1, ANLN, CEP55, STMN1, RACGAP1, KIF20A	715	30	18082	9.27282	0.00034514	2.65535e-05	0.000226032
GOTERM_BP_DIRECT	GO:0031297~replication fork processing	10	1.23001	1.7026e-07	MMS22L, BLM, APITD1, DDX11, TONSL, NUCKS1, EME1, PCNA, ZRANB3, RAD51	715	24	18082	10.5373	0.000463001	3.30786e-05	0.000303237
GOTERM_BP_DIRECT	GO:0007018~microtubule-based movement	16	1.96802	3.2954e-07	KIF14, KIF23, KIFC5B, KIF22, KIFC1, KIF24, KIF11, KIF15, KIF18A, KIF18B, CENPE, KIF2C, KIF4, KIF20B, DYNLRB2, KIF20A	715	78	18082	5.18759	0.000895946	5.97547e-05	0.000586916
GOTERM_BP_DIRECT	GO:0007080~mitotic metaphase plate congression	11	1.35301	4.79914e-07	KIFC5B, CCNB1, KIF14, KIF22, KIF2C, KIFC1, CDCA8, KIF18A, SPDL1, CENPE, CDCA5	715	34	18082	8.1819	0.00130451	8.1582e-05	0.000854733
GOTERM_BP_DIRECT	GO:0007051~spindle organization	8	0.98401	1.21745e-06	CEP72, KIF11, RANBP1, AURKA, AURKB, KNSTRN, ASPM, AUNIP	715	16	18082	12.6448	0.00330599	0.000194773	0.00216828
GOTERM_BP_DIRECT	GO:0008283~cell proliferation	26	3.19803	2.12129e-06	POLR3G, EGFR, CDK1, CKS1B, MKI67, NASP, E2F8, POLA1, BRCA2, FGF13, AURKB, GLI2, TACC3, MCM10, TACC2, FAM83D, UHRF1, MCM7, POC1B, DKC1, CKS2, BUB1, WDR12, MYC, MELK, GNL3	715	220	18082	2.98876	0.00575329	0.000320499	0.00377799
GOTERM_BP_DIRECT	GO:0006364~rRNA processing	19	2.33702	2.265e-06	EXOSC8, EXOSC9, EXOSC6, GAR1, RRP15, EXOSC2, SUV39H1, ERI1, FBL, MRTO4, RCL1, PA2G4, RRP1B, DKC1, WDR12, DDX21, UTP20, NHP2, GEMIN4	715	126	18082	3.8135	0.00614188	0.000324201	0.00403395
GOTERM_BP_DIRECT	GO:0051310~metaphase plate congression	7	0.861009	2.79747e-06	FAM83D, KIF22, KIF2C, CENPQ, CENPF, NDC80, CENPE	715	12	18082	14.7522	0.00758025	0.000380384	0.00498224
GOTERM_BP_DIRECT	GO:0032467~positive regulation of cytokinesis	10	1.23001	3.64845e-06	KIF23, KIF14, CDC6, SVIL, KIF20B, AURKB, CIT, RACGAP1, ECT2, CDC25B	715	33	18082	7.66349	0.00987473	0.000472451	0.00649778
GOTERM_BP_DIRECT	GO:0007076~mitotic chromosome condensation	7	0.861009	5.0216e-06	NCAPH, NCAPG, NUSAP1, CDCA5, SMC2, NCAPD3, NCAPD2	715	13	18082	13.6174	0.0135659	0.000620661	0.00894321
GOTERM_BP_DIRECT	GO:0007052~mitotic spindle organization	9	1.10701	8.74945e-06	CCNB1, STIL, SPC25, GPSM2, NDC80, AURKA, STMN1, AURKB, RCC1	715	28	18082	8.12877	0.0235176	0.00103419	0.0155818
GOTERM_BP_DIRECT	GO:0006284~base-excision repair	10	1.23001	1.0214e-05	RECQL4, RPA2, HMGB1, DNA2, NEIL3, LIG1, UNG, POLQ, PARP1, FEN1	715	37	18082	6.835	0.0273998	0.00115692	0.0181898
GOTERM_BP_DIRECT	GO:0000910~cytokinesis	10	1.23001	1.0214e-05	RAB11FIP4, KIF23, PRC1, PLK1, INCENP, BRCA2, BIRC5, CIT, ECT2, KIF20A	715	37	18082	6.835	0.0273998	0.00115692	0.0181898
GOTERM_BP_DIRECT	GO:0010569~regulation of double-strand break repair via homologous recombination	7	0.861009	1.36843e-05	RPA2, TEX15, RAD51AP1, FIGNL1, CHEK1, SPIDR, RAD51	715	15	18082	11.8018	0.0365375	0.00148776	0.0243693
GOTERM_BP_DIRECT	GO:0006268~DNA unwinding involved in DNA replication	6	0.738007	2.022e-05	MCM7, MCM2, MCM4, TOP2A, RAD51, MCM6	715	10	18082	15.1737	0.0535139	0.00211311	0.0360062
GOTERM_BP_DIRECT	GO:0030261~chromosome condensation	7	0.861009	2.11645e-05	CDK1, NCAPH, NCAPG2, SMC2, TOP2A, NCAPD3, NCAPD2	715	16	18082	11.0642	0.0559423	0.00212988	0.0376877
GOTERM_BP_DIRECT	GO:0006261~DNA-dependent DNA replication	7	0.861009	2.11645e-05	POLD3, RFC5, RFC4, POLE2, POLD1, POLD2, POLQ	715	16	18082	11.0642	0.0559423	0.00212988	0.0376877
GOTERM_BP_DIRECT	GO:0051726~regulation of cell cycle	16	1.96802	3.415e-05	E2F1, E2F2, DTL, FIGNL1, PRR11, RBL1, CCNF, SKP2, TACC3, CDK4, 2810417H13RIK, CCNE2, CCNE1, NPM1, ID3, MASTL	715	112	18082	3.61279	0.0887058	0.00331199	0.0608044
GOTERM_BP_DIRECT	GO:0007131~reciprocal meiotic recombination	8	0.98401	8.32427e-05	MSH6, RAD51C, RAD51B, XRCC2, CHTF18, TOPBP1, RAD51, TRIP13	715	28	18082	7.22557	0.202624	0.00777751	0.148153
GOTERM_BP_DIRECT	GO:0042127~regulation of cell proliferation	23	2.82903	9.98382e-05	EGFR, TCF7, TNFRSF25, TNC, FOXM1, EZH2, SIX3, BRCA2, CHEK1, CDK4, BRCA1, FANCL, TAL1, CDCA7, RELT, SFRP2, CHST11, DNMT1, PRDM1, NR5A2, FANCA, WNT7A, GNL3	715	227	18082	2.56237	0.237821	0.0090116	0.177665
GOTERM_BP_DIRECT	GO:0051225~spindle assembly	8	0.98401	0.000106017	HAUS4, HAUS6, HAUS5, KIF11, TPX2, TUBB5, FBXO5, RCC1	715	29	18082	6.97642	0.250524	0.00925948	0.18865
GOTERM_BP_DIRECT	GO:0007019~microtubule depolymerization	6	0.738007	0.000140759	KIF14, KIF2C, KIF24, KIF18A, KIF18B, STMN1	715	14	18082	10.8384	0.318113	0.011894	0.250398
GOTERM_BP_DIRECT	GO:0000467~exonucleolytic trimming to generate mature 3'-end of 5.8S rRNA from tricistronic rRNA transcript (SSU-rRNA, 5.8S rRNA, LSU-rRNA)	5	0.615006	0.00014861	EXOSC8, EXOSC9, EXOSC2, ERI1, ERI2	715	8	18082	15.8059	0.332522	0.0121752	0.264347
GOTERM_BP_DIRECT	GO:0072711~cellular response to hydroxyurea	5	0.615006	0.00014861	BLM, TIMELESS, DDX11, SPIDR, RAD51	715	8	18082	15.8059	0.332522	0.0121752	0.264347
GOTERM_BP_DIRECT	GO:1900264~positive regulation of DNA-directed DNA polymerase activity	5	0.615006	0.00014861	RFC5, RFC4, NPM1, CHTF18, DSCC1	715	8	18082	15.8059	0.332522	0.0121752	0.264347
GOTERM_BP_DIRECT	GO:0006302~double-strand break repair	11	1.35301	0.00016634	RECQL4, LIG1, EME1, BRCA2, POLQ, PARP1, RAD54L, CDCA5, BRCA1, ESCO2, TRIP13	715	63	18082	4.41563	0.363954	0.0132202	0.295842
GOTERM_BP_DIRECT	GO:0071479~cellular response to ionizing radiation	8	0.98401	0.000166745	RAD51AP1, BLM, FIGNL1, INTS7, SPIDR, ECT2, NET1, RAD51	715	31	18082	6.52633	0.364654	0.012876	0.296561
GOTERM_BP_DIRECT	GO:0006275~regulation of DNA replication	6	0.738007	0.000204296	NUCKS1, GMNN, PCNA, ID3, ESCO2, DSCC1	715	15	18082	10.1158	0.426353	0.0153187	0.363232
GOTERM_BP_DIRECT	GO:0000086~G2/M transition of mitotic cell cycle	8	0.98401	0.000252916	PLK1, FOXM1, SKP2, CHEK1, BIRC5, MASTL, CIT, CDC25C	715	33	18082	6.13079	0.497429	0.0184233	0.449492
GOTERM_BP_DIRECT	GO:0007099~centriole replication	6	0.738007	0.000287537	CEP72, PLK4, SASS6, CCP110, CEP152, CDK2	715	16	18082	9.48357	0.542608	0.0203742	0.510875
GOTERM_BP_DIRECT	GO:0021846~cell proliferation in forebrain	6	0.738007	0.000287537	KIF14, WNT7B, RRM1, SIX3, WNT7A, NCOR2	715	16	18082	9.48357	0.542608	0.0203742	0.510875
GOTERM_BP_DIRECT	GO:0090307~mitotic spindle assembly	8	0.98401	0.000371715	KIFC5B, KIFC1, KIF11, NEK2, TPX2, BIRC5, CDC20, MYBL2	715	35	18082	5.78046	0.636237	0.0255963	0.659969
GOTERM_BP_DIRECT	GO:0034501~protein localization to kinetochore	5	0.615006	0.000418416	CDK1, BUB1B, TTK, SPDL1, AURKB	715	10	18082	12.6448	0.679646	0.0280571	0.742593
GOTERM_BP_DIRECT	GO:0072757~cellular response to camptothecin	4	0.492005	0.000577593	BLM, SPIDR, FANCB, RAD51	715	5	18082	20.2316	0.792268	0.0376041	1.02373
GOTERM_BP_DIRECT	GO:0000278~mitotic cell cycle	8	0.98401	0.00062951	XRCC2, RRM1, CENPF, KIF18B, CENPW, CENPE, AURKA, TFDP1	715	38	18082	5.32411	0.819641	0.0399607	1.11526
GOTERM_BP_DIRECT	GO:0035690~cellular response to drug	11	1.35301	0.000705523	EGFR, HTR1B, UMPS, BLM, PDE2A, CAD, RANBP1, KCNH2, MYC, FANCB, PPAT	715	75	18082	3.70913	0.853349	0.0436623	1.24913
GOTERM_BP_DIRECT	GO:0042254~ribosome biogenesis	12	1.47601	0.000746366	RCL1, 2410016O06RIK, DKC1, TSR1, GAR1, URB2, NOP58, WDR12, NOP56, NHP2, MRTO4, GNL3	715	89	18082	3.40982	0.868779	0.0451072	1.32099
GOTERM_BP_DIRECT	GO:0006468~protein phosphorylation	40	4.92005	0.00076866	WNT5A, NEK2, PASK, TTK, PKMYT1, AURKA, CHEK1, AURKB, PRKG2, D8ERTD82E, CAMKV, CCNE1, VRK1, PKN3, BUB1, MASTL, CAMK2A, SYK, CDC7, EGFR, CDK1, CAMK1G, SMAD5, TRIM28, BIRC5, PBK, CDK4, WEE1, GSG2, CDK2, PRKCB, CDC25B, CCNB1, LAMA1, PLK4, PLK1, ROR2, BUB1B, CIT, MELK	715	576	18082	1.75622	0.876506	0.0454155	1.36019
GOTERM_BP_DIRECT	GO:0007088~regulation of mitotic nuclear division	6	0.738007	0.000895017	MKI67, BORA, KIF20B, FBXO5, CENPE, RCC1	715	20	18082	7.58685	0.912449	0.0515692	1.58211
GOTERM_BP_DIRECT	GO:0000076~DNA replication checkpoint	4	0.492005	0.00112125	DNA2, CLSPN, TIPIN, CDT1	715	6	18082	16.8597	0.952712	0.0628629	1.97826
GOTERM_BP_DIRECT	GO:0051256~mitotic spindle midzone assembly	4	0.492005	0.00112125	KIF23, KIF4, AURKB, RACGAP1	715	6	18082	16.8597	0.952712	0.0628629	1.97826
GOTERM_BP_DIRECT	GO:0010826~negative regulation of centrosome duplication	4	0.492005	0.00112125	KIFC5B, KIFC1, CCNF, NPM1	715	6	18082	16.8597	0.952712	0.0628629	1.97826
GOTERM_BP_DIRECT	GO:0045931~positive regulation of mitotic cell cycle	7	0.861009	0.00139653	CCNB1, CDK1, HMGB1, TAL1, BRCA2, BIRC5, CDC25B	715	32	18082	5.53208	0.977657	0.0761377	2.45828
GOTERM_BP_DIRECT	GO:0051297~centrosome organization	7	0.861009	0.00139653	HAUS4, HAUS6, HAUS5, XRCC2, PLK1, AURKA, 2810417H13RIK	715	32	18082	5.53208	0.977657	0.0761377	2.45828
GOTERM_BP_DIRECT	GO:0051298~centrosome duplication	6	0.738007	0.00142391	STIL, SASS6, CCP110, BRCA2, CEP152, BRCA1	715	22	18082	6.89714	0.979262	0.0760503	2.50588
GOTERM_BP_DIRECT	GO:0031100~organ regeneration	9	1.10701	0.00150935	CDK1, MKI67, ADM, CAD, PTPRU, CDK4, CCNA2, CXCL12, PPAT	715	56	18082	4.06439	0.983568	0.0788851	2.65435
GOTERM_BP_DIRECT	GO:0032147~activation of protein kinase activity	7	0.861009	0.00165067	CALCA, KIF14, CLSPN, CKS1B, TPX2, CKS2, ECT2	715	33	18082	5.36444	0.988819	0.0843386	2.89945
GOTERM_BP_DIRECT	GO:0010212~response to ionizing radiation	9	1.10701	0.00169618	RAD51C, RAD51B, TICRR, RRM1, TOPBP1, RAD54B, RAD54L, BRCA1, RAD51	715	57	18082	3.99308	0.990123	0.0849703	2.97825
GOTERM_BP_DIRECT	GO:0042148~strand invasion	4	0.492005	0.00190465	RAD51C, RAD51B, XRCC2, RAD51	715	7	18082	14.4511	0.994403	0.0932074	3.33847
GOTERM_BP_DIRECT	GO:0045910~negative regulation of DNA recombination	4	0.492005	0.00190465	MSH6, BLM, RAD18, ZRANB3	715	7	18082	14.4511	0.994403	0.0932074	3.33847
GOTERM_BP_DIRECT	GO:0051988~regulation of attachment of spindle microtubules to kinetochore	4	0.492005	0.00190465	NEK2, KNSTRN, RACGAP1, ECT2	715	7	18082	14.4511	0.994403	0.0932074	3.33847
GOTERM_BP_DIRECT	GO:1901379~regulation of potassium ion transmembrane transport	5	0.615006	0.0023225	KCNC1, KCNAB2, KCNH2, DPP6, KCNIP3	715	15	18082	8.42984	0.998208	0.110523	4.05666
GOTERM_BP_DIRECT	GO:0034765~regulation of ion transmembrane transport	14	1.72202	0.00267223	KCNC1, KCNAB2, KCNA2, CACNG5, CACNG4, CACNA2D3, KCNV1, KCNIP3, KCNJ4, KCNQ4, KCNF1, KCNH2, CACNA1C, SCN5A	715	135	18082	2.62262	0.99931	0.123949	4.65389
GOTERM_BP_DIRECT	GO:2000781~positive regulation of double-strand break repair	4	0.492005	0.00295828	TIMELESS, DDX11, FOXM1, SPIDR	715	8	18082	12.6448	0.999684	0.134026	5.13978
GOTERM_BP_DIRECT	GO:0034475~U4 snRNA 3'-end processing	4	0.492005	0.00295828	EXOSC8, EXOSC9, EXOSC6, EXOSC2	715	8	18082	12.6448	0.999684	0.134026	5.13978
GOTERM_BP_DIRECT	GO:0001833~inner cell mass cell proliferation	5	0.615006	0.00300082	GINS1, NCAPG2, BRCA2, CHEK1, PALB2	715	16	18082	7.90297	0.999718	0.133603	5.21184
GOTERM_BP_DIRECT	GO:0008284~positive regulation of cell proliferation	36	4.42804	0.00301761	WNT5A, RAD51B, ADORA2B, PRC1, MARCKSL1, FOXM1, TNC, TIPIN, HMGN5, GLI2, CXCL12, WDR77, NPM1, RTKN2, MYC, APLN, RECQL4, CDC7, EGFR, INSM1, KIF14, COL18A1, CENPF, CDC20, DLL1, GPER1, GAS1, CDK4, CDK2, WNT7B, ADM, ID2, SFRP2, KIF20B, CDCA7L, WNT7A	715	542	18082	1.67975	0.999731	0.132144	5.24026
GOTERM_BP_DIRECT	GO:0007346~regulation of mitotic cell cycle	7	0.861009	0.00303132	CKS1B, PLK1, CKS2, FBXO5, BIRC5, SAE1, MYC	715	37	18082	4.7845	0.999741	0.130608	5.26347
GOTERM_BP_DIRECT	GO:0051276~chromosome organization	7	0.861009	0.00348166	CDCA8, BLM, BRCA2, CENPW, RAD54L, MYC, SMC2	715	38	18082	4.65859	0.999924	0.146245	6.02274
GOTERM_BP_DIRECT	GO:0000723~telomere maintenance	7	0.861009	0.00348166	CCNE2, RPA2, CCNE1, DNA2, BLM, PIF1, PARP1	715	38	18082	4.65859	0.999924	0.146245	6.02274
GOTERM_BP_DIRECT	GO:0051321~meiotic cell cycle	11	1.35301	0.00425684	EXO1, SGOL2A, TEX15, NEK2, PSMC3IP, MNS1, SYCE2, H2AFX, AURKA, CDK2, TRIP13	715	95	18082	2.92826	0.999991	0.173222	7.31626
GOTERM_BP_DIRECT	GO:0085020~protein K6-linked ubiquitination	4	0.492005	0.00430785	UBE2S, BRCA1, UBE2T, BARD1	715	9	18082	11.2398	0.999992	0.172543	7.40079
GOTERM_BP_DIRECT	GO:0006312~mitotic recombination	4	0.492005	0.00430785	RAD51B, XRCC2, APITD1, TOP2A	715	9	18082	11.2398	0.999992	0.172543	7.40079
GOTERM_BP_DIRECT	GO:0051382~kinetochore assembly	4	0.492005	0.00430785	APITD1, CENPA, CENPW, CENPH	715	9	18082	11.2398	0.999992	0.172543	7.40079
GOTERM_BP_DIRECT	GO:0008608~attachment of spindle microtubules to kinetochore	4	0.492005	0.00430785	SGOL1, NUF2, NDC80, CENPE	715	9	18082	11.2398	0.999992	0.172543	7.40079
GOTERM_BP_DIRECT	GO:0034427~nuclear-transcribed mRNA catabolic process, exonucleolytic, 3'-5'	4	0.492005	0.00430785	EXOSC8, EXOSC9, EXOSC6, EXOSC2	715	9	18082	11.2398	0.999992	0.172543	7.40079
GOTERM_BP_DIRECT	GO:0030071~regulation of mitotic metaphase/anaphase transition	4	0.492005	0.00430785	CDC6, PLK1, CENPE, UBE2C	715	9	18082	11.2398	0.999992	0.172543	7.40079
GOTERM_BP_DIRECT	GO:0042733~embryonic digit morphogenesis	9	1.10701	0.00432485	WNT5A, TMEM231, SFRP2, CHST11, ROR2, GAS1, ALX4, GLI2, WNT7A	715	66	18082	3.44857	0.999992	0.170663	7.42895
GOTERM_BP_DIRECT	GO:0007140~male meiosis	6	0.738007	0.00437045	SGOL2A, TEX15, KIF18A, CHTF18, FANCA, SUV39H2	715	28	18082	5.41918	0.999993	0.169852	7.50441
GOTERM_BP_DIRECT	GO:0031577~spindle checkpoint	3	0.369004	0.00454869	SPDL1, BIRC5, AURKB	715	3	18082	25.2895	0.999996	0.173685	7.79888
GOTERM_BP_DIRECT	GO:0000087~mitotic M phase	3	0.369004	0.00454869	CDC25C, CDC25A, CDC25B	715	3	18082	25.2895	0.999996	0.173685	7.79888
GOTERM_BP_DIRECT	GO:0007094~mitotic spindle assembly checkpoint	5	0.615006	0.0047385	MAD2L1, PLK1, BUB1, BUB1B, CENPE	715	18	18082	7.02486	0.999998	0.177781	8.11151
GOTERM_BP_DIRECT	GO:0071897~DNA biosynthetic process	5	0.615006	0.00581714	POLD1, LIN9, LIG1, POLE, TK1	715	19	18082	6.65513	1	0.210889	9.86909
GOTERM_BP_DIRECT	GO:0001556~oocyte maturation	5	0.615006	0.00581714	CCNB1, FBXO5, BRCA2, CDC25B, TRIP13	715	19	18082	6.65513	1	0.210889	9.86909
GOTERM_BP_DIRECT	GO:0000122~negative regulation of transcription from RNA polymerase II promoter	44	5.41205	0.00582326	E2F1, AEBP1, HMGN2, LMO1, FOXM1, E2F7, E2F8, EZH2, CBX2, AURKB, GLI2, KCNIP3, CCNE1, TAL1, MYB, MYC, HNRNPAB, INSM1, DMBX1, TCF7, GSC, KLF12, RCOR2, TRIM28, RBL1, PKIG, SUV39H1, CDK2, SUV39H2, UHRF1, PHF19, TIMELESS, ID2, PDE2A, PLK1, ID1, ETS2, PCNA, DNMT1, TGIF2, PRDM1, ID3, SEMA4D, NCOR2	715	729	18082	1.52639	1	0.208331	9.87898
GOTERM_BP_DIRECT	GO:0007129~synapsis	6	0.738007	0.00593906	NDC1, CCNE2, CCNE1, TEX15, FANCD2, BRIP1	715	30	18082	5.0579	1	0.209285	10.0658
GOTERM_BP_DIRECT	GO:0000077~DNA damage checkpoint	6	0.738007	0.00593906	E2F1, CLSPN, INTS7, TIPIN, CHEK1, H2AFX	715	30	18082	5.0579	1	0.209285	10.0658
GOTERM_BP_DIRECT	GO:0031110~regulation of microtubule polymerization or depolymerization	4	0.492005	0.00597476	SKA3, SKA2, STMN1, SKA1	715	10	18082	10.1158	1	0.207734	10.1233
GOTERM_BP_DIRECT	GO:0009165~nucleotide biosynthetic process	4	0.492005	0.00597476	DCTD, DHFR, DTYMK, PRPS1L3	715	10	18082	10.1158	1	0.207734	10.1233
GOTERM_BP_DIRECT	GO:0007275~multicellular organism development	58	7.13407	0.00627005	STIL, ZFP41, GLI2, OLFML3, WNT4, G2E3, CCSAP, SEMA3E, H2AFZ, ALX4, EGFR, GSC, DRAXIN, ENC1, SIX3, DLL3, ACKR3, DLL1, TIMELESS, RELT, FANCD2, ROR2, STMN1, PRDM1, SEMA4D, GAP43, WNT5A, NKD1, TNFRSF25, SOX3, ADCYAP1R1, BEX1, MYT1, MLF1, TAL1, SEMA5B, HOXA6, SMOC1, HELLS, NUDC, DMBX1, FLRT3, INSM1, COL18A1, FLRT1, SMAD5, CENPE, DONSON, RACGAP1, MICALCL, WNT7B, HYDIN, ID2, SFRP2, ID1, ID3, CIT, WNT7A	715	1029	18082	1.42545	1	0.214128	10.5976
GOTERM_BP_DIRECT	GO:0018105~peptidyl-serine phosphorylation	13	1.59902	0.00644645	CDC7, CLSPN, CDK1, TTK, PBK, CDK2, PRKCB, VRK1, PKN3, PLK1, MASTL, CAMK2A, SYK	715	133	18082	2.47191	1	0.216764	10.8798
GOTERM_BP_DIRECT	GO:0006730~one-carbon metabolic process	6	0.738007	0.00685554	SHMT1, AHCY, DHFR, MTHFD1L, CAR3, GM4737	715	31	18082	4.89474	1	0.226105	11.5311
GOTERM_BP_DIRECT	GO:0006259~DNA metabolic process	5	0.615006	0.00704767	MKI67, PARP1, TOP2A, TK1, RAD51	715	20	18082	6.32238	1	0.228923	11.8354
GOTERM_BP_DIRECT	GO:0045165~cell fate commitment	9	1.10701	0.00733745	WNT5A, TAL1, WNT7B, WNT4, ROR2, GAS1, PRDM1, WNT7A, GAP43	715	72	18082	3.16119	1	0.234393	12.2926
GOTERM_BP_DIRECT	GO:0051028~mRNA transport	10	1.23001	0.00787148	NDC1, SRSF3, NXT1, NUP210, ALYREF, NUP37, NUP85, NUP107, NUP155, NUP43	715	88	18082	2.87381	1	0.246353	13.1291
GOTERM_BP_DIRECT	GO:1903827~regulation of cellular protein localization	4	0.492005	0.00797641	CCNE2, WNT5A, CCNE1, PARP1	715	11	18082	9.19619	1	0.2464	13.2926
GOTERM_BP_DIRECT	GO:0031572~G2 DNA damage checkpoint	5	0.615006	0.00843844	CLSPN, PLK1, DTL, CHEK1, BRCA1	715	21	18082	6.02131	1	0.25585	14.0091
GOTERM_BP_DIRECT	GO:1990086~lens fiber cell apoptotic process	3	0.369004	0.00885933	E2F1, E2F2, SIX3	715	4	18082	18.9671	1	0.2639	14.6568
GOTERM_BP_DIRECT	GO:0034508~centromere complex assembly	3	0.369004	0.00885933	CENPO, CENPN, CENPI	715	4	18082	18.9671	1	0.2639	14.6568
GOTERM_BP_DIRECT	GO:0046602~regulation of mitotic centrosome separation	3	0.369004	0.00885933	KIF11, NEK2, CHEK1	715	4	18082	18.9671	1	0.2639	14.6568
GOTERM_BP_DIRECT	GO:0071466~cellular response to xenobiotic stimulus	3	0.369004	0.00885933	E2F1, MCM7, PCNA	715	4	18082	18.9671	1	0.2639	14.6568
GOTERM_BP_DIRECT	GO:1990414~replication-born double-strand break repair via sister chromatid exchange	3	0.369004	0.00885933	BLM, FANCB, RAD51	715	4	18082	18.9671	1	0.2639	14.6568
GOTERM_BP_DIRECT	GO:0034644~cellular response to UV	7	0.861009	0.00905716	POLD1, PCNA, RUVBL2, PBK, AURKB, DDIAS, CDC25A	715	46	18082	3.8484	1	0.266074	14.9597
GOTERM_BP_DIRECT	GO:0009411~response to UV	7	0.861009	0.0100449	MSH6, DTL, USP1, TIPIN, RAD18, ZRANB3, 2810417H13RIK	715	47	18082	3.76652	1	0.287528	16.4568
GOTERM_BP_DIRECT	GO:0033089~positive regulation of T cell differentiation in thymus	4	0.492005	0.0103266	EGR3, RASGRP1, GLI2, ADA	715	12	18082	8.42984	1	0.2913	16.8792
GOTERM_BP_DIRECT	GO:0016310~phosphorylation	37	4.55105	0.01137	NEK2, PASK, DTYMK, DCK, TTK, PKMYT1, AURKA, CHEK1, AURKB, PRKG2, D8ERTD82E, TK1, VRK1, PKN3, DGKG, BUB1, UCK2, MASTL, CAMK2A, SYK, CDC7, EGFR, CDK1, CAMK1G, PBK, CDK4, GSG2, CDK2, WEE1, PRKCB, NME4, PLK4, PLK1, ROR2, BUB1B, CIT, MELK	715	612	18082	1.52894	1	0.312533	18.4262
GOTERM_BP_DIRECT	GO:0048589~developmental growth	6	0.738007	0.0115111	DMBX1, ADM, CHST11, GAS1, GLI2, ASPM	715	35	18082	4.33534	1	0.312643	18.6333
GOTERM_BP_DIRECT	GO:0016446~somatic hypermutation of immunoglobulin genes	4	0.492005	0.0130359	EXO1, MSH6, UNG, POLQ	715	13	18082	7.78139	1	0.342882	20.84
GOTERM_BP_DIRECT	GO:0000226~microtubule cytoskeleton organization	10	1.23001	0.0135559	GAS2L3, PRC1, NUSAP1, BIRC5, AURKA, TACC3, TUBA1B, WEE1, TACC2, MAP6D1	715	96	18082	2.63432	1	0.350581	21.5795
GOTERM_BP_DIRECT	GO:0048146~positive regulation of fibroblast proliferation	8	0.98401	0.0139084	EGFR, CCNB1, E2F1, WNT5A, CDC6, CDK4, MYC, CCNA2	715	65	18082	3.11256	1	0.354602	22.0771
GOTERM_BP_DIRECT	GO:0022008~neurogenesis	8	0.98401	0.0139084	WNT5A, PRDM8, XRCC2, CNTN6, LHX2, GRIN2A, TACC3, TACC2	715	65	18082	3.11256	1	0.354602	22.0771
GOTERM_BP_DIRECT	GO:0043009~chordate embryonic development	3	0.369004	0.0143805	BRCA2, CENPU, BRCA1	715	5	18082	15.1737	1	0.360913	22.7389
GOTERM_BP_DIRECT	GO:0044772~mitotic cell cycle phase transition	3	0.369004	0.0143805	CDK1, CKS1B, CKS2	715	5	18082	15.1737	1	0.360913	22.7389
GOTERM_BP_DIRECT	GO:0044770~cell cycle phase transition	3	0.369004	0.0143805	CDC7, TIMELESS, TIPIN	715	5	18082	15.1737	1	0.360913	22.7389
GOTERM_BP_DIRECT	GO:0007091~metaphase/anaphase transition of mitotic cell cycle	3	0.369004	0.0143805	BUB1B, CIT, TACC3	715	5	18082	15.1737	1	0.360913	22.7389
GOTERM_BP_DIRECT	GO:0072719~cellular response to cisplatin	3	0.369004	0.0143805	TIMELESS, DDX11, RAD51	715	5	18082	15.1737	1	0.360913	22.7389
GOTERM_BP_DIRECT	GO:0010032~meiotic chromosome condensation	3	0.369004	0.0143805	SMC2, NCAPD3, NCAPD2	715	5	18082	15.1737	1	0.360913	22.7389
GOTERM_BP_DIRECT	GO:0000727~double-strand break repair via break-induced replication	3	0.369004	0.0143805	CDC7, GINS2, CDC45	715	5	18082	15.1737	1	0.360913	22.7389
GOTERM_BP_DIRECT	GO:0051984~positive regulation of chromosome segregation	3	0.369004	0.0143805	CDC6, RAD18, CENPE	715	5	18082	15.1737	1	0.360913	22.7389
GOTERM_BP_DIRECT	GO:0071038~nuclear polyadenylation-dependent tRNA catabolic process	3	0.369004	0.0143805	EXOSC8, EXOSC9, EXOSC2	715	5	18082	15.1737	1	0.360913	22.7389
GOTERM_BP_DIRECT	GO:0006297~nucleotide-excision repair, DNA gap filling	3	0.369004	0.0143805	POLD3, POLD1, POLE	715	5	18082	15.1737	1	0.360913	22.7389
GOTERM_BP_DIRECT	GO:0051304~chromosome separation	3	0.369004	0.0143805	TTK, NCAPD3, NCAPD2	715	5	18082	15.1737	1	0.360913	22.7389
GOTERM_BP_DIRECT	GO:0071459~protein localization to chromosome, centromeric region	3	0.369004	0.0143805	CENPA, BUB1B, GSG2	715	5	18082	15.1737	1	0.360913	22.7389
GOTERM_BP_DIRECT	GO:0048478~replication fork protection	3	0.369004	0.0143805	TIPIN, BRCA2, ZRANB3	715	5	18082	15.1737	1	0.360913	22.7389
GOTERM_BP_DIRECT	GO:0000132~establishment of mitotic spindle orientation	5	0.615006	0.0157501	CENPA, MCPH1, GPSM2, SPDL1, NDC80	715	25	18082	5.0579	1	0.384414	24.6288
GOTERM_BP_DIRECT	GO:0021987~cerebral cortex development	8	0.98401	0.0175151	KIF14, LHX2, CDON, MCPH1, H2AFX, TACC3, ASPM, TACC2	715	68	18082	2.97524	1	0.413765	27.0001
GOTERM_BP_DIRECT	GO:0000387~spliceosomal snRNP assembly	5	0.615006	0.0180461	SNRPD1, GEMIN6, GEMIN4, GEMIN5, SNRPG	715	26	18082	4.86337	1	0.419768	27.6996
GOTERM_BP_DIRECT	GO:0006351~transcription, DNA-templated	93	11.4391	0.0183216	E2F1, E2F2, AEBP1, ZFP41, LMO3, E2F7, E2F8, EZH2, CBX2, GLI2, HMGN5, KCNIP3, PRIM1, CDCA7, SUPT16, PRIM2, DDX21, DEPDC1A, MYB, ALX4, MYC, EGR3, RCOR2, EGR4, RBL1, SIX3, TOX3, TTF2, MXD3, PRKCB, PRDM8, PA2G4, RBPMS, UHRF1, TIMELESS, UCHL5, CDCA7L, TGIF2, RUVBL2, LIN54, PRDM1, ZFP367, SCML4, HMGB2, 2410016O06RIK, SOX3, LIN9, FOXM1, NFYA, MYT1, MYBL2, MLF1, TAL1, LHX2, HOXA6, POU3F1, FOXD2, ASF1B, H…	715	1885	18082	1.24771	1	0.421147	28.0601
GOTERM_BP_DIRECT	GO:0014059~regulation of dopamine secretion	4	0.492005	0.0195591	HTR1B, KCNA2, CHRNA4, PRKCB	715	15	18082	6.74387	1	0.438823	29.6582
GOTERM_BP_DIRECT	GO:0036297~interstrand cross-link repair	4	0.492005	0.0195591	RAD51AP1, APITD1, NUCKS1, RAD51	715	15	18082	6.74387	1	0.438823	29.6582
GOTERM_BP_DIRECT	GO:0034080~CENP-A containing nucleosome assembly	3	0.369004	0.0210101	OIP5, MIS18A, CENPP	715	6	18082	12.6448	1	0.45905	31.4894
GOTERM_BP_DIRECT	GO:0071035~nuclear polyadenylation-dependent rRNA catabolic process	3	0.369004	0.0210101	EXOSC8, EXOSC9, EXOSC2	715	6	18082	12.6448	1	0.45905	31.4894
GOTERM_BP_DIRECT	GO:0031052~chromosome breakage	3	0.369004	0.0210101	BRCA2, PALB2, BRCA1	715	6	18082	12.6448	1	0.45905	31.4894
GOTERM_BP_DIRECT	GO:0045830~positive regulation of isotype switching	3	0.369004	0.0210101	MSH6, EXOSC6, UNG	715	6	18082	12.6448	1	0.45905	31.4894
GOTERM_BP_DIRECT	GO:0043504~mitochondrial DNA repair	3	0.369004	0.0210101	DNA2, MGME1, PARP1	715	6	18082	12.6448	1	0.45905	31.4894
GOTERM_BP_DIRECT	GO:0070192~chromosome organization involved in meiotic cell cycle	3	0.369004	0.0210101	CCNE2, CCNE1, RAD51	715	6	18082	12.6448	1	0.45905	31.4894
GOTERM_BP_DIRECT	GO:0006287~base-excision repair, gap-filling	3	0.369004	0.0210101	POLD1, POLE, PCNA	715	6	18082	12.6448	1	0.45905	31.4894
GOTERM_BP_DIRECT	GO:2000042~negative regulation of double-strand break repair via homologous recombination	3	0.369004	0.0210101	PARPBP, POLQ, FANCB	715	6	18082	12.6448	1	0.45905	31.4894
GOTERM_BP_DIRECT	GO:0001756~somitogenesis	7	0.861009	0.0225868	WNT5A, XRCC2, SFRP2, DLL3, ROR2, DLL1, PALB2	715	56	18082	3.16119	1	0.480097	33.4282
GOTERM_BP_DIRECT	GO:0051571~positive regulation of histone H3-K4 methylation	4	0.492005	0.0233802	DNMT1, AUTS2, MYB, BRCA1	715	16	18082	6.32238	1	0.488449	34.3841
GOTERM_BP_DIRECT	GO:0001522~pseudouridine synthesis	4	0.492005	0.0233802	PUS7L, DKC1, RPUSD2, GAR1	715	16	18082	6.32238	1	0.488449	34.3841
GOTERM_BP_DIRECT	GO:0010971~positive regulation of G2/M transition of mitotic cell cycle	4	0.492005	0.0233802	CDC7, RAD51C, RAD51B, CDK4	715	16	18082	6.32238	1	0.488449	34.3841
GOTERM_BP_DIRECT	GO:0043392~negative regulation of DNA binding	5	0.615006	0.026134	E2F1, TFAP4, ID2, NEK2, ID1	715	29	18082	4.36026	1	0.524114	37.6024
GOTERM_BP_DIRECT	GO:0007093~mitotic cell cycle checkpoint	5	0.615006	0.026134	MAD2L1, KNTC1, TTK, CHEK1, ZWILCH	715	29	18082	4.36026	1	0.524114	37.6024
GOTERM_BP_DIRECT	GO:0006513~protein monoubiquitination	5	0.615006	0.026134	FANCL, DTL, RAD18, NEURL1A, UBE2T	715	29	18082	4.36026	1	0.524114	37.6024
GOTERM_BP_DIRECT	GO:0045740~positive regulation of DNA replication	6	0.738007	0.0264108	EGFR, CDK1, DNA2, NPM1, PCNA, GLI2	715	43	18082	3.52877	1	0.524262	37.9174
GOTERM_BP_DIRECT	GO:0000154~rRNA modification	3	0.369004	0.0286523	DKC1, NOP58, NOP56	715	7	18082	10.8384	1	0.550092	40.4144
GOTERM_BP_DIRECT	GO:0032466~negative regulation of cytokinesis	3	0.369004	0.0286523	E2F7, E2F8, AURKB	715	7	18082	10.8384	1	0.550092	40.4144
GOTERM_BP_DIRECT	GO:0090267~positive regulation of mitotic cell cycle spindle assembly checkpoint	3	0.369004	0.0286523	MAD2L1, GEN1, NDC80	715	7	18082	10.8384	1	0.550092	40.4144
GOTERM_BP_DIRECT	GO:1904668~positive regulation of ubiquitin protein ligase activity	3	0.369004	0.0286523	PLK1, CDC20, UBE2S	715	7	18082	10.8384	1	0.550092	40.4144
GOTERM_BP_DIRECT	GO:0060028~convergent extension involved in axis elongation	3	0.369004	0.0286523	WNT5A, SFRP2, TRIM28	715	7	18082	10.8384	1	0.550092	40.4144
GOTERM_BP_DIRECT	GO:0071168~protein localization to chromatin	3	0.369004	0.0286523	PLK1, EZH2, ESCO2	715	7	18082	10.8384	1	0.550092	40.4144
GOTERM_BP_DIRECT	GO:0051567~histone H3-K9 methylation	3	0.369004	0.0286523	PRDM8, SUV39H1, SUV39H2	715	7	18082	10.8384	1	0.550092	40.4144
GOTERM_BP_DIRECT	GO:0006813~potassium ion transport	11	1.35301	0.0289843	KCNJ4, KCNC1, KCNQ4, KCNAB2, KCNA2, KCNF1, KCNH2, KCNK1, KCNV1, CDK2, KCNIP3	715	127	18082	2.19043	1	0.550681	40.7761
GOTERM_BP_DIRECT	GO:0021537~telencephalon development	5	0.615006	0.0292409	RFX4, LHX2, SIX3, NRGN, NCOR2	715	30	18082	4.21492	1	0.550321	41.0543
GOTERM_BP_DIRECT	GO:0045665~negative regulation of neuron differentiation	8	0.98401	0.0302469	PTCHD2, ID2, SOX3, SIX3, BEX1, DLL1, CIT, ASPM	715	76	18082	2.66205	1	0.559142	42.1328
GOTERM_BP_DIRECT	GO:0048511~rhythmic process	11	1.35301	0.0303762	TIMELESS, ID2, ID1, KLF10, EZH2, GRIN2A, SUV39H1, NFYA, ID3, TOP2A, SUV39H2	715	128	18082	2.17332	1	0.557185	42.27
GOTERM_BP_DIRECT	GO:0006298~mismatch repair	4	0.492005	0.0321428	EXO1, MSH6, RPA2, PCNA	715	18	18082	5.61989	1	0.574489	44.1149
GOTERM_BP_DIRECT	GO:0007095~mitotic G2 DNA damage checkpoint	4	0.492005	0.0321428	CDK1, BLM, FANCI, TOPBP1	715	18	18082	5.61989	1	0.574489	44.1149
GOTERM_BP_DIRECT	GO:0032508~DNA duplex unwinding	4	0.492005	0.0321428	RECQL4, GINS2, DDX11, PIF1	715	18	18082	5.61989	1	0.574489	44.1149
GOTERM_BP_DIRECT	GO:0060707~trophoblast giant cell differentiation	4	0.492005	0.0321428	PLK4, E2F7, E2F8, PRDM1	715	18	18082	5.61989	1	0.574489	44.1149
GOTERM_BP_DIRECT	GO:0035023~regulation of Rho protein signal transduction	8	0.98401	0.0321841	PLEKHG4, PLEKHG3, ARHGEF39, PLEKHG5, ECT2, SPATA13, FGD3, NET1	715	77	18082	2.62748	1	0.571486	44.1574
GOTERM_BP_DIRECT	GO:0001649~osteoblast differentiation	10	1.23001	0.0348823	RSL1D1, FIGNL1, TNC, MRC2, RBMXL1, DDX21, GLI2, FBL, IGFBP5, SPP1	715	113	18082	2.23801	1	0.597909	46.8661
GOTERM_BP_DIRECT	GO:0045892~negative regulation of transcription, DNA-templated	33	4.05904	0.0350506	E2F1, WNT5A, HMGB2, 2410016O06RIK, TFAP4, FOXM1, EZH2, KCNIP3, CALCA, WNT4, DEPDC1A, MYB, DMBX1, RCOR2, GMNN, KLF10, TRIM28, SUV39H1, SIX3, CENPF, BIRC5, BRCA1, MXD3, SUV39H2, PRDM8, PA2G4, ID2, TIMELESS, ID1, SFRP2, DNMT1, ID3, NCOR2	715	579	18082	1.44137	1	0.596265	47.031
GOTERM_BP_DIRECT	GO:0007265~Ras protein signal transduction	6	0.738007	0.0370565	RASGRP1, TRIM28, IQGAP3, DNMT1, CCNA2, CDK2	715	47	18082	3.22845	1	0.613648	48.9581
GOTERM_BP_DIRECT	GO:0000470~maturation of LSU-rRNA	4	0.492005	0.0370788	RSL1D1, RRP15, WDR12, NHP2	715	19	18082	5.32411	1	0.610488	48.9792
GOTERM_BP_DIRECT	GO:0071157~negative regulation of cell cycle arrest	4	0.492005	0.0370788	TFAP4, GPER1, HMGN5, CDK4	715	19	18082	5.32411	1	0.610488	48.9792
GOTERM_BP_DIRECT	GO:0060236~regulation of mitotic spindle organization	3	0.369004	0.0372169	BORA, TPX2, TACC3	715	8	18082	9.48357	1	0.608526	49.1094
GOTERM_BP_DIRECT	GO:0010216~maintenance of DNA methylation	3	0.369004	0.0372169	UHRF1, DNMT1, HELLS	715	8	18082	9.48357	1	0.608526	49.1094
GOTERM_BP_DIRECT	GO:0051315~attachment of mitotic spindle microtubules to kinetochore	3	0.369004	0.0372169	KIF2C, NDC80, CENPE	715	8	18082	9.48357	1	0.608526	49.1094
GOTERM_BP_DIRECT	GO:0006220~pyrimidine nucleotide metabolic process	3	0.369004	0.0372169	DCTD, NME4, DCK	715	8	18082	9.48357	1	0.608526	49.1094
GOTERM_BP_DIRECT	GO:0023052~signaling	3	0.369004	0.0372169	DLGAP3, DLGAP5, APLN	715	8	18082	9.48357	1	0.608526	49.1094
GOTERM_BP_DIRECT	GO:0071392~cellular response to estradiol stimulus	5	0.615006	0.0398236	EGFR, H2AFZ, RUVBL2, GPER1, CCNA2	715	33	18082	3.83174	1	0.63058	51.5083
GOTERM_BP_DIRECT	GO:0006335~DNA replication-dependent nucleosome assembly	5	0.615006	0.0398236	NASP, HAT1, ASF1B, CHAF1A, CHAF1B	715	33	18082	3.83174	1	0.63058	51.5083
GOTERM_BP_DIRECT	GO:0007050~cell cycle arrest	8	0.98401	0.040756	PPM1G, GAS2, GAS1, CDKN3, DDIAS, MYC, VASH1, MLF1	715	81	18082	2.49773	1	0.635971	52.3401
GOTERM_BP_DIRECT	GO:0045780~positive regulation of bone resorption	4	0.492005	0.0423785	EGFR, ITGA9, SYK, SPP1	715	20	18082	5.0579	1	0.647367	53.7556
GOTERM_BP_DIRECT	GO:0009116~nucleoside metabolic process	4	0.492005	0.0423785	UMPS, DNPH1, PRPS1L3, PPAT	715	20	18082	5.0579	1	0.647367	53.7556
GOTERM_BP_DIRECT	GO:0010332~response to gamma radiation	5	0.615006	0.0437748	XRCC2, FANCD2, BRCA2, PARP1, MYC	715	34	18082	3.71905	1	0.656305	54.9419
GOTERM_BP_DIRECT	GO:0007399~nervous system development	23	2.82903	0.0443867	INSM1, GRIK1, CNTN6, ENC1, DLL3, BEX1, DSCAML1, CDC20, FGF13, DLL1, GPER1, MYT1, ECT2, PRDM8, SEMA5B, LHX2, SEMA3E, PRPS1L3, SEMA4D, STMN1, CIT, GAP43, DSCAM	715	377	18082	1.54286	1	0.658311	55.4527
GOTERM_BP_DIRECT	GO:0031536~positive regulation of exit from mitosis	3	0.369004	0.0466195	BIRC5, UBE2C, CDCA5	715	9	18082	8.42984	1	0.673541	57.2706
GOTERM_BP_DIRECT	GO:0031497~chromatin assembly	3	0.369004	0.0466195	HMGB1, CHAF1A, CHAF1B	715	9	18082	8.42984	1	0.673541	57.2706
GOTERM_BP_DIRECT	GO:0071028~nuclear mRNA surveillance	3	0.369004	0.0466195	EXOSC8, EXOSC9, EXOSC6	715	9	18082	8.42984	1	0.673541	57.2706
GOTERM_BP_DIRECT	GO:0046653~tetrahydrofolate metabolic process	3	0.369004	0.0466195	SHMT1, DHFR, MTHFD1L	715	9	18082	8.42984	1	0.673541	57.2706
GOTERM_BP_DIRECT	GO:0043928~exonucleolytic nuclear-transcribed mRNA catabolic process involved in deadenylation-dependent decay	3	0.369004	0.0466195	EXOSC8, EXOSC9, EXOSC2	715	9	18082	8.42984	1	0.673541	57.2706
GOTERM_BP_DIRECT	GO:0051983~regulation of chromosome segregation	3	0.369004	0.0466195	KIF2C, MKI67, BUB1	715	9	18082	8.42984	1	0.673541	57.2706
GOTERM_BP_DIRECT	GO:0000578~embryonic axis specification	3	0.369004	0.0466195	PEG12, STIL, WNT7A	715	9	18082	8.42984	1	0.673541	57.2706
GOTERM_BP_DIRECT	GO:2000179~positive regulation of neural precursor cell proliferation	4	0.492005	0.0480351	INSM1, PTCHD2, CDON, C330027C09RIK	715	21	18082	4.81705	1	0.681593	58.3865
GOTERM_BP_DIRECT	GO:0010165~response to X-ray	4	0.492005	0.0480351	XRCC2, BLM, BRCA2, RAD51	715	21	18082	4.81705	1	0.681593	58.3865
GOTERM_BP_DIRECT	GO:0008340~determination of adult lifespan	4	0.492005	0.0480351	MSH6, RAD54B, RAD54L, ANKLE1	715	21	18082	4.81705	1	0.681593	58.3865
GOTERM_BP_DIRECT	GO:0060041~retina development in camera-type eye	8	0.98401	0.0480762	LAMA1, TUB, NPHP4, LHX2, RRM1, TGIF2, DLL1, CALB1	715	84	18082	2.40852	1	0.67881	58.4185
GOTERM_BP_DIRECT	GO:0051259~protein oligomerization	7	0.861009	0.0485123	BLM, KCNA2, RASGRP1, RRM2, RRM1, TRIM28, NPM1	715	67	18082	2.64219	1	0.679108	58.7565
GOTERM_BP_DIRECT	GO:0045893~positive regulation of transcription, DNA-templated	32	3.93604	0.0503801	WNT5A, E2F1, CKS1B, HMGB2, TFAP4, BLM, FOXM1, NFYA, GLI2, TAL1, WNT4, LHX2, NPM1, POU3F1, MYB, MYC, CCNA2, HNRNPAB, TFDP1, TRIM28, BRCA2, ATAD2, NUP85, TOX3, BRCA1, CDK2, ID2, ETS2, CKS2, ROR2, NR5A2, WNT7A	715	576	18082	1.40497	1	0.690166	60.1749
GOTERM_BP_DIRECT	GO:0000209~protein polyubiquitination	9	1.10701	0.0510455	RNF144A, G2E3, RNF165, DTL, SKP2, UBE2C, RNF122, UBE2S, UBE2T	715	103	18082	2.20976	1	0.692042	60.669
GOTERM_BP_DIRECT	GO:0016567~protein ubiquitination	22	2.70603	0.0511823	RNF144A, ENC1, CCNF, CDC20, UBE2QL1, UBE2C, TRAIP, BRCA1, FANCL, TRIM59, RNF165, PLK1, KBTBD6, KBTBD8, FBXO5, FBXO32, NEURL1B, FANCF, RNF122, KLHL34, CDCA3, BARD1	715	362	18082	1.53693	1	0.690052	60.7698
GOTERM_BP_DIRECT	GO:0071364~cellular response to epidermal growth factor stimulus	5	0.615006	0.052312	EGFR, MCM7, ID1, CAD, MYC	715	36	18082	3.51243	1	0.695223	61.5935
GOTERM_BP_DIRECT	GO:0006816~calcium ion transport	11	1.35301	0.0529361	RAMP2, RYR3, GRIN2A, CACNG5, CHRNA4, CACNG4, CACNA2D3, MYB, CACNA1C, CAMK2A, PRKCB	715	141	18082	1.97294	1	0.696703	62.0414
GOTERM_BP_DIRECT	GO:0030900~forebrain development	8	0.98401	0.0533925	E2F1, STIL, GSC, RFX4, SOX3, DRAXIN, POU3F1, NCOR2	715	86	18082	2.35251	1	0.69699	62.3659
GOTERM_BP_DIRECT	GO:0007283~spermatogenesis	24	2.95203	0.0543954	E2F1, RAD51C, HMGB2, NKD1, ZFP41, ADCYAP1R1, BRCA2, BRIP1, C330027C09RIK, CDC25C, RACGAP1, NDC1, CCNB1, MICALCL, TEX15, CNR1, MNS1, CHTF18, RAD18, H2AFX, FANCF, CIT, ASPM, TRIP13	715	407	18082	1.49127	1	0.701025	63.0698
GOTERM_BP_DIRECT	GO:0051292~nuclear pore complex assembly	3	0.369004	0.0567807	NDC1, NUP205, NUP107	715	10	18082	7.58685	1	0.714062	64.6942
GOTERM_BP_DIRECT	GO:0035767~endothelial cell chemotaxis	3	0.369004	0.0567807	HMGB1, EGR3, PLEKHG5	715	10	18082	7.58685	1	0.714062	64.6942
GOTERM_BP_DIRECT	GO:0031145~anaphase-promoting complex-dependent catabolic process	3	0.369004	0.0567807	CDC20, UBE2C, UBE2S	715	10	18082	7.58685	1	0.714062	64.6942
GOTERM_BP_DIRECT	GO:0033314~mitotic DNA replication checkpoint	3	0.369004	0.0567807	CLSPN, TICRR, TOPBP1	715	10	18082	7.58685	1	0.714062	64.6942
GOTERM_BP_DIRECT	GO:0051965~positive regulation of synapse assembly	7	0.861009	0.0578443	FLRT3, FLRT1, SLITRK3, LRRTM4, LRRN1, ADGRB1, WNT7A	715	70	18082	2.52895	1	0.718092	65.3966
GOTERM_BP_DIRECT	GO:0032869~cellular response to insulin stimulus	8	0.98401	0.0590629	PTPRV, H2AFZ, PDE3B, CDK4, PARP1, MYC, CDK2, PPAT	715	88	18082	2.29905	1	0.722976	66.1851
GOTERM_BP_DIRECT	GO:0010629~negative regulation of gene expression	17	2.09102	0.0610599	HMGB2, TFAP4, EZH2, RBL1, IQGAP3, BRIP1, GPER1, MYT1, CCNB1, WNT4, ID2, ID1, SFRP2, NPM1, ID3, PRDM1, MYC	715	265	18082	1.62235	1	0.732391	67.4407
GOTERM_BP_DIRECT	GO:0045909~positive regulation of vasodilation	5	0.615006	0.0616885	EGFR, ADORA2B, ADM, GPER1, APLN	715	38	18082	3.32757	1	0.733417	67.8268
GOTERM_BP_DIRECT	GO:0060070~canonical Wnt signaling pathway	8	0.98401	0.0620319	WNT5A, TCF7, WNT7B, WNT4, SDC1, PTPRU, MYC, WNT7A	715	89	18082	2.27321	1	0.732757	68.0358
GOTERM_BP_DIRECT	GO:0007623~circadian rhythm	9	1.10701	0.0639552	EGFR, TIMELESS, ID2, ID1, KLF10, HS3ST2, PRKG2, ID3, CDK4	715	108	18082	2.10746	1	0.741189	69.1833
GOTERM_BP_DIRECT	GO:0071805~potassium ion transmembrane transport	8	0.98401	0.0650904	KCNC1, KCNQ4, KCNA2, KCNF1, KCNH2, KCNK1, KCNV1, KCNIP3	715	90	18082	2.24796	1	0.744925	69.8421
GOTERM_BP_DIRECT	GO:0032465~regulation of cytokinesis	4	0.492005	0.0670648	CCP110, BRCA2, AURKA, AURKB	715	24	18082	4.21492	1	0.753076	70.9566
GOTERM_BP_DIRECT	GO:1990138~neuron projection extension	4	0.492005	0.0670648	FLRT3, SEMA5B, FLRT1, AURKA	715	24	18082	4.21492	1	0.753076	70.9566
GOTERM_BP_DIRECT	GO:0000722~telomere maintenance via recombination	3	0.369004	0.0676261	RAD51C, BRCA2, RAD51	715	11	18082	6.89714	1	0.753509	71.2662
GOTERM_BP_DIRECT	GO:0019985~translesion synthesis	3	0.369004	0.0676261	DTL, PCNA, 2810417H13RIK	715	11	18082	6.89714	1	0.753509	71.2662
GOTERM_BP_DIRECT	GO:0006396~RNA processing	7	0.861009	0.0681786	RCL1, EXOSC8, EXOSC9, DKC1, SNRPD1, WDHD1, FBL	715	73	18082	2.42502	1	0.753889	71.5679
GOTERM_BP_DIRECT	GO:0045668~negative regulation of osteoblast differentiation	6	0.738007	0.069467	2410016O06RIK, ID2, ID1, SEMA4D, ID3, IGFBP5	715	56	18082	2.70959	1	0.758065	72.26
GOTERM_BP_DIRECT	GO:0007155~cell adhesion	27	3.32103	0.070969	TNC, DSCAML1, COL28A1, CXADR, ADA, LAMB3, CDH24, SPP1, SPON1, DSCAM, COL18A1, FLRT3, FLRT1, CNTN6, EFS, ACKR3, PTPRU, EMILIN1, THY1, ITGA9, LAMA1, CDON, TENM3, TROAP, SULF1, FBLN7, ADAM12	715	485	18082	1.40787	1	0.763188	73.0468
GOTERM_BP_DIRECT	GO:0045787~positive regulation of cell cycle	5	0.615006	0.0718886	CCNB1, ID2, CENPF, BIRC5, MYC	715	40	18082	3.16119	1	0.765298	73.518
GOTERM_BP_DIRECT	GO:0036342~post-anal tail morphogenesis	4	0.492005	0.0740623	WNT5A, SFRP2, CHST11, PALB2	715	25	18082	4.04632	1	0.77336	74.6012
GOTERM_BP_DIRECT	GO:0097150~neuronal stem cell population maintenance	4	0.492005	0.0740623	FANCD2, MCPH1, DLL1, ASPM	715	25	18082	4.04632	1	0.77336	74.6012
GOTERM_BP_DIRECT	GO:0008584~male gonad development	9	1.10701	0.0756217	WNT5A, HMGB2, WNT4, SFRP2, NASP, RRM1, BRIP1, FANCA, ASPM	715	112	18082	2.03219	1	0.778255	75.3523
GOTERM_BP_DIRECT	GO:0006272~leading strand elongation	2	0.246002	0.0774165	POLA1, PCNA	715	2	18082	25.2895	1	0.78404	76.1909
GOTERM_BP_DIRECT	GO:0006226~dUMP biosynthetic process	2	0.246002	0.0774165	DCTD, DUT	715	2	18082	25.2895	1	0.78404	76.1909
GOTERM_BP_DIRECT	GO:1990426~mitotic recombination-dependent replication fork processing	2	0.246002	0.0774165	BRCA2, RAD51	715	2	18082	25.2895	1	0.78404	76.1909
GOTERM_BP_DIRECT	GO:0072382~minus-end-directed vesicle transport along microtubule	2	0.246002	0.0774165	KIFC5B, KIFC1	715	2	18082	25.2895	1	0.78404	76.1909
GOTERM_BP_DIRECT	GO:1904976~cellular response to bleomycin	2	0.246002	0.0774165	TIMELESS, DDX11	715	2	18082	25.2895	1	0.78404	76.1909
GOTERM_BP_DIRECT	GO:0072750~cellular response to leptomycin B	2	0.246002	0.0774165	RANBP1, ID3	715	2	18082	25.2895	1	0.78404	76.1909
GOTERM_BP_DIRECT	GO:0007057~spindle assembly involved in female meiosis I	2	0.246002	0.0774165	FBXO5, AURKA	715	2	18082	25.2895	1	0.78404	76.1909
GOTERM_BP_DIRECT	GO:0000915~actomyosin contractile ring assembly	2	0.246002	0.0774165	KIF23, RACGAP1	715	2	18082	25.2895	1	0.78404	76.1909
GOTERM_BP_DIRECT	GO:1905168~positive regulation of double-strand break repair via homologous recombination	2	0.246002	0.0774165	BLM, FANCB	715	2	18082	25.2895	1	0.78404	76.1909
GOTERM_BP_DIRECT	GO:2000620~positive regulation of histone H4-K16 acetylation	2	0.246002	0.0774165	AUTS2, BRCA1	715	2	18082	25.2895	1	0.78404	76.1909
GOTERM_BP_DIRECT	GO:0044806~G-quadruplex DNA unwinding	2	0.246002	0.0774165	DDX11, PIF1	715	2	18082	25.2895	1	0.78404	76.1909
GOTERM_BP_DIRECT	GO:0032877~positive regulation of DNA endoreduplication	2	0.246002	0.0774165	E2F7, E2F8	715	2	18082	25.2895	1	0.78404	76.1909
GOTERM_BP_DIRECT	GO:0021693~cerebellar Purkinje cell layer structural organization	2	0.246002	0.0774165	KIF14, DLL1	715	2	18082	25.2895	1	0.78404	76.1909
GOTERM_BP_DIRECT	GO:0070593~dendrite self-avoidance	2	0.246002	0.0774165	DSCAML1, DSCAM	715	2	18082	25.2895	1	0.78404	76.1909
GOTERM_BP_DIRECT	GO:0009611~response to wounding	6	0.738007	0.0782715	ADM, GRIN2A, AURKA, ID3, MYC, VASH1	715	58	18082	2.61616	1	0.785518	76.5808
GOTERM_BP_DIRECT	GO:0006978~DNA damage response, signal transduction by p53 class mediator resulting in transcription of p21 class mediator	3	0.369004	0.079086	TFAP4, FOXM1, BRCA2	715	12	18082	6.32238	1	0.786794	76.9467
GOTERM_BP_DIRECT	GO:0043116~negative regulation of vascular permeability	3	0.369004	0.079086	RAMP2, ADM, PDE2A	715	12	18082	6.32238	1	0.786794	76.9467
GOTERM_BP_DIRECT	GO:0010389~regulation of G2/M transition of mitotic cell cycle	3	0.369004	0.079086	KIF14, CENPF, CCNA2	715	12	18082	6.32238	1	0.786794	76.9467
GOTERM_BP_DIRECT	GO:0046785~microtubule polymerization	3	0.369004	0.079086	TPPP, FBXO5, FGF13	715	12	18082	6.32238	1	0.786794	76.9467
GOTERM_BP_DIRECT	GO:0048843~negative regulation of axon extension involved in axon guidance	4	0.492005	0.0813688	WNT5A, SEMA5B, SEMA3E, SEMA4D	715	26	18082	3.89069	1	0.794262	77.9435
GOTERM_BP_DIRECT	GO:0007162~negative regulation of cell adhesion	5	0.615006	0.0828903	TNC, DSCAML1, PDE3B, SEMA4D, DSCAM	715	42	18082	3.01066	1	0.798318	78.5852
GOTERM_BP_DIRECT	GO:0045944~positive regulation of transcription from RNA polymerase II promoter	49	6.02706	0.0876607	WNT5A, E2F1, HMGB1, HMGB2, LMO1, TFAP4, E2F7, FOXM1, E2F8, BEX2, NFYA, MYT1, GLI2, MYBL2, TAL1, LHX2, PSMC3IP, H2AFZ, AUTS2, POU3F1, ALX4, MYB, TOP2A, MYC, AGAP2, TFDP1, CKAP2, EGFR, EXOSC9, KLF12, RFX4, NUCKS1, EGR4, SMAD5, SIX3, ATAD2, DLL1, TEAD2, GPER1, CENPK, BRCA1, SFRP2, ETS2, CDON, RBMXL1, RUVBL2, NR5A2, PARP1, WNT7A	715	995	18082	1.24541	1	0.814758	80.4847
GOTERM_BP_DIRECT	GO:0018107~peptidyl-threonine phosphorylation	5	0.615006	0.0886831	CDK1, TTK, CHEK1, CAD, PBK	715	43	18082	2.94064	1	0.816446	80.8705
GOTERM_BP_DIRECT	GO:0071353~cellular response to interleukin-4	4	0.492005	0.0889724	TCF7, MCM2, CDK4, TUBA1B	715	27	18082	3.74659	1	0.815426	80.9784
GOTERM_BP_DIRECT	GO:0016925~protein sumoylation	4	0.492005	0.0889724	TRIM28, SAE1, AURKA, TOP2A	715	27	18082	3.74659	1	0.815426	80.9784
GOTERM_BP_DIRECT	GO:0001578~microtubule bundle formation	4	0.492005	0.0889724	PRC1, PLK1, TPPP, KIF20A	715	27	18082	3.74659	1	0.815426	80.9784
GOTERM_BP_DIRECT	GO:0045737~positive regulation of cyclin-dependent protein serine/threonine kinase activity	4	0.492005	0.0889724	STIL, CDC6, CKS1B, CKS2	715	27	18082	3.74659	1	0.815426	80.9784
GOTERM_BP_DIRECT	GO:0042391~regulation of membrane potential	8	0.98401	0.0890101	GRIK1, CNIH2, GRIN2A, CHRNA4, KCNH2, DPP6, NTSR2, RIMS4	715	97	18082	2.08573	1	0.813487	80.9924
GOTERM_BP_DIRECT	GO:0001843~neural tube closure	8	0.98401	0.0890101	WNT5A, STIL, ADM, SFRP2, LHX2, KIF20B, TEAD2, MTHFD1L	715	97	18082	2.08573	1	0.813487	80.9924
GOTERM_BP_DIRECT	GO:0044342~type B pancreatic cell proliferation	3	0.369004	0.0910952	PTPRV, TCF19, IGFBP5	715	13	18082	5.83604	1	0.818992	81.7525
GOTERM_BP_DIRECT	GO:0040037~negative regulation of fibroblast growth factor receptor signaling pathway	3	0.369004	0.0910952	WNT5A, WNT4, SULF1	715	13	18082	5.83604	1	0.818992	81.7525
GOTERM_BP_DIRECT	GO:0030903~notochord development	3	0.369004	0.0910952	STIL, TEAD2, ID3	715	13	18082	5.83604	1	0.818992	81.7525
GOTERM_BP_DIRECT	GO:0009790~embryo development	7	0.861009	0.0918419	WNT5A, CKS1B, TIMELESS, BUB1, CKS2, BIRC5, RACGAP1	715	79	18082	2.24084	1	0.819614	82.0177
GOTERM_BP_DIRECT	GO:0045471~response to ethanol	9	1.10701	0.09189	CDK1, HTR1B, ADCYAP1R1, TNC, CNR1, GRIN2A, HTR3A, MYC, CAR3	715	117	18082	1.94535	1	0.817767	82.0346
GOTERM_BP_DIRECT	GO:0071560~cellular response to transforming growth factor beta stimulus	6	0.738007	0.0925419	WNT5A, WNT4, ID1, DNMT1, PARP1, WNT7A	715	61	18082	2.48749	1	0.818062	82.2629
GOTERM_BP_DIRECT	GO:0045765~regulation of angiogenesis	4	0.492005	0.096861	ADORA2B, ID1, VASH2, VASH1	715	28	18082	3.61279	1	0.830745	83.7078

## Sheet: Figure 5E
5E
Dll1	Dll3	Skp2	Birc5	Cdk1	Cdk2	Foxm1
2192	54	1529	1127	3227	1745	2451
1134	75	1839	1581	4243	2092	3240
1064	56	1339	1495	4242	2044	3322
Egfr	Rrm2	Fbl
13198	5223	3547
11667	6983	3093
12829	6285	2859
