# Supplementary material for: Id4 promotes the elimination of the pro-activation factor Ascl1 to maintain quiescence of adult hippocampal stem cells
Source: eLife. 2019 Sep 25;8:e48561. doi: 10.7554/eLife.48561 (PMC6805120; doi:10.7554/eLife.48561)
Supplement: Figure 6—source data 1. [file elife-48561-fig6-data1.xlsx]

## Sheet: Sheet1
6C				6D
Id4 fl/+	Id4 fl/fl	Id4 +/+		Control	Id4cKO
6.639	21.1896	4.60829		85.6109	192.136
13.0137	17.9558	4.7619		156.83	121.175
5.45455	8.66426	2.95567		87.1744	590.426
6.639	13.3333	5.40541		176.6	878.451
				90.5873	120.633
6E				81.781	106.553
Id4 +/fl	Id4 fl/fl	Id4 +/+		141.704	351.434
1.27389	3.68272	1.41844		61.9622	261.494
1.28205	5.83658	3.92157		90.9428	134.993
8.51064	3.54223	3.03951		49.7804	198.916
3.37553	3.71901	3.71747		101.094	96.8131
2.4055	9.319			115.311	49.7943
2.05761				108.281	140.846
				123.913	96.7149
6G				110.404	179.756
Id4 +/+	Id4 fl/+	Id4 fl/fl		63.2088	1821.08
4.80769	4.22535	9.21053		1073.61	241.701
3.01205	7.43802	11.326		84.1326	292.221
5.35714	6.09756	17.8744		140.485	147.025
3.38983	4.14938	16.5289		220.03	231.947
				172.689	215.661
6F				110.722	48.737
Id4 +/+	Id4 fl/+	Id4 fl/fl		47.9324	85.9485
2.77778	3.00752	6.42202		75.4713	84.4113
2.10526	2.8169	5.69948		94.3256	42.0253
3.81356	4.20792	4.7619		122.759	64.2626
2.8777	2.26415	4.29448		141.215	168.118
	0.993377	4.7619		97.1394	64.164
				158.716	53.7765
6J				96.1566	340.303
Control	Id4cKO			58.0879	354.276
40.884	75.5102			61.8513	56.6761
44.7059	72.1649			35.3939	177.44
29.5181	74.7899			31.4477	67.1169
				124.694	121.589
6L				130.769	87.5707
Id4 +/+	Id4 fl/+	Id4 fl/fl		95.7142	107.187
8.45771	21.0526	75.419		167.9	72.9079
9.02778	4.4586	73.2877		199.654	126.228
11.8519	20.9302	77.2358		90.6	289.824
				67.975	111.166
				134.211	45.377
				128.86	24.079
				225.088	40.7103
				175.044	98.6949
				159.142	85.6851
				92.1444	125.161
				91.2445	117.177
				78.3859	187.021
				64.5824	185.931
				55.8748	130.11
				42.4217	159.366
				60.1041	182.834
				82.1603	65.8927
				228.036	36.6043
				329.47	103.525
				52.8768	78.3449
				222.431	68.0305
				328.574	26.1091
				116.565	157.962
				61.9952	601.089
				61.2149	150.955
				60.81	74.9517
				111.242	75.8518
				58.053	224.552
				93.6914	73.4034
				36.2915	32.6572
				104.182	208.645
				73.0191	68.1751
				94.0684	188.836
				98.1771	998.431
				173.951	186.863
				64.666	91.9273
				97.0884	72.9328
				59.5854	266.997
				54.031	374.908
				89.5481	175.155
				64.3667	447.316
				78.7907	135.909
				39.8955	221.207
				72.8987	180.012
				65.0278	131.394
				53.969	231.709
				77.7179	128.075
				84.8138	110.585
				53.9895	108.402
				68.7436	49.014
				28.01	162.362
				70.1529	78.6349
				100.11	80.1079
				154.143	84.5846
				44.047	132.699
				37.7513	146.008
				40.9906	364.594
				47.7018	57.8386
				37.2987	87.859
				83.6613	227.348
				56.5317	134.707
				60.2853	136.343
				55.4132	34.272
				26.2468	339.187
				57.5637	157.453
				42.4292	71.4652
				54.2429	104.029
				64.479	37.6231
				40.864	144.204
				76.5378	277.032
				111.501	66.8467
				107.806	45.8295
				52.6437	216.397
				102.696	107.233
				48.4058	313.916
				79.1237	79.7059
				69.3963	72.2681
				26.9561	85.3071
				72.6032	690.533
				40.2398	95.9173
				41.6449	79.9434
				60.5211	183.035
				128.541	177.347
				52.4541	56.053
				84.2718	86.4869
				74.8589	89.1519
				83.0886	41.7082
				348.885	53.6021
				56.3629	55.9007
				81.5129	112.928
				93.2216
				70.331	370.536
				88.9501	112.174
				109.336	123.569
				77.6481	58.792
				88.5309	39.9643
				99.4552	140.542
				79.9212	221.532
				169.918	162.311
				59.9289	71.9884
				84.4775	73.2793
				58.3911	67.3147
				51.9224	69.7418
				136.787	249.365
				298.434	91.7495
				163.561	75.0255
				70.1958	68.3039
				142.608	53.2768
				121.969	142.266
				39.668	101.529
				52.5601	59.6761
				61.55	56.9712
				52.654	450.143
				94.4496	88.2269
				47.8431	202.501
				124.083	47.7778
				83.1565	339.289
				56.8504	160.059
				98.1368	307.062
				65.2611	57.9859
				92.6582	47.6934
				36.0539	56.3463
				122.213	120.348
				58.4834	191.6
				57.1187	46.4968
				68.8495	48.838
				63.4297	81.0732
				81.0466	49.0283
				58.6085	93.2686
				40.2424	46.9427
				62.1373	144.459
				42.6475	152.706
				27.869	95.3169
				98.0301	400.86
				62.7302	46.7957
				30.1074	188.248
				56.2676	45.5987
				34.1355	86.0502
				53.8921	129.655
				44.5615	33.0409
				95.4192	446.591
				41.0459	79.6567
				58.0369	136.19
				297.747
				132.219
				87.3289
				89.5681
				151.389
				42.2822
				65.9254
				29.3368
				66.3385
				181.214
				104.322
				820.778
				33.6026
				89.8705
				87.246
				189.983
				104.942
				103.798
				300.741
				41.144
				73.2569
				275.139
				89.0807
				97.6168
				58.1492
				191.133
				73.6545
				79.8304
				69.4745
				46.1524
				103.083
				56.9622
				42.8276
				47.935
				62.8543
				66.4693
				87.239
				136.283
				54.9866
				25.4983
				40.8283
				57.7791
				58.0967
				65.9667
				56.6232
				105.925
				46.1237
				65.6653
				417.387
				107.139
				76.8304
				60.4807
				115.065
				98.7357
				153.115
				123.778
